# Supplementary material for: Comparative Proteomic Analysis Reveals Immune Competence in Hemolymph of Bombyx mori Pupa Parasitized by Silkworm Maggot Exorista sorbillans
Source: Insects. 2019 Nov 18;10(11):413. doi: 10.3390/insects10110413 (PMC6920964; doi:10.3390/insects10110413)
Supplement: Supplementary file 1 [file insects-10-00413-s001.zip]

Archive with 6 entries (5 files):
- Supplementary/Figure S1.pdf
- Supplementary/Supplementary Table S1 Peptides of the quantified proteins.xls
- Supplementary/Supplementary Table S2 GO annotation results of the DEPs.xlsx
- Supplementary/Supplementary Table S3 Description of the KEGG pathway.xlsx
- Supplementary/Supplementary Table S4 Primers of genes for qPCR.xls
- Supplementary/
