# Supplementary material for: Comparative Proteomic Analysis Reveals Immune Competence in Hemolymph of Bombyx mori Pupa Parasitized by Silkworm Maggot Exorista sorbillans
Source: Insects. 2019 Nov 18;10(11):413. doi: 10.3390/insects10110413 (PMC6920964; doi:10.3390/insects10110413)
Supplement: Supplementary file 1 [file insects-10-00413-s001.zip › Supplementary/Supplementary Table S1 Peptides of the quantified proteins.xls]

## Sheet: Sheet1
Spot no.	Protein name	SilkDB accession no.	Mr(Observed)	Mr(Measured)	Mr(Computed)	Ppm	Unique	Amino acid residues	Start - End
Up-regulated
1	phenoloxidase subunit 2 precursor	BGIBMGA013115-PA	2585.35	2584.35	2584.34	2	U	M.ADVFESLELLFDRPNEPLITPK.G	2 - 23
			1311.67	1310.67	1310.66	4	U	K.FLDSQVFTQAR.E	158 - 168
			821.562	820.554	820.553	1	U	R.IPIIIPR.D	181 - 187
			1362.63	1361.62	1361.61	4	U	R.QSGMQWQDLNR.A	293 - 303
			1580.77	1579.76	1579.76	2	U	R.AAEGLFVTIDEMER.W	304 - 317
			1410.67	1409.66	1409.66	2	U	R.GLDFSDNGPVYAR.F	466 - 478
			950.484	949.476	949.477	-1	U	R.FTHLNYR.H	479 - 485
			1293.63	1292.63	1292.61	9	U	R.NVPWIFSDQR.K	516 - 525
			1421.73	1420.72	1420.71	6	U	R.NVPWIFSDQRK.M	516 - 526
			1545.84	1544.83	1544.83	1	U	R.FVTVLNAGENNIVR.Q	534 - 547
			1870.92	1869.92	1869.91	3	U	R.QSTESSITIPFEQTFR.D	548 - 563
2	very low-density lipoprotein receptor isoform 1 precursor	BGIBMGA006214-PA	1464.77	1463.76	1463.72	32	U	K.YTNYAAVQELHR.K	276 - 287
			852.415	851.408	851.381	31	U	R.DFQEWK.Q	514 - 519
			914.538	913.53	913.487	48	U	R.ELPGETLR.L	543 - 550
3	60 kDa heat shock protein, mitochondrial-like	BGIBMGA007349-PA	2559.28	2558.27	2558.26	6	U	K.LVQNVANNTNEEAGDGTTTATVLAR.A	95 - 119
			1925.96	1924.95	1924.95	3	U	K.TLTDELEIIEGMKFDR.G	204 - 219
			1375.7	1374.69	1374.68	4	U	R.GYISPYFINSSK.G	220 - 231
			1524.8	1523.79	1523.79	2	U	K.VEFQDALVLFSEK.K	235 - 247
			2042.08	2041.07	2041.06	3	U	K.ISNVQTIIPALEMANQQR.K	249 - 266
			2351.33	2350.33	2350.31	6	U	R.KPLIIVAEDVDGEALSTLVVNR.L	267 - 288
			833.41	832.403	832.383	24	U	K.APGFGDNR.K	300 - 307
			1595.9	1594.89	1594.87	15	U	R.AAVEEGIVPGGGSALLR.C	428 - 444
4	paralytic peptide binding protein 1	BGIBMGA010168-PA	1528.71	1527.7	1527.71	-6	U	R.GLVHHVDYWGEGK.V	55 - 67
			1498.73	1497.73	1497.75	-13	U	R.SYNVNEQFALVSK.G	80 - 92
			2361.2	2360.19	2360.2	-4	U	K.QIPNRIPVVSVDDSDTSSYIR.D	99 - 119
			1752.86	1751.85	1751.86	-3	U	R.IPVVSVDDSDTSSYIR.D	104 - 119
			2855.38	2854.37	2854.36	3	U	R.IVNASEGLVVAYGYSENSDDIQNLER.E	144 - 169
			809.396	808.389	808.39	-2	U	K.MVFADAR.S	198 - 204
			2206.11	2205.1	2205.11	-3	U	R.SINDHLYNLVTGGDYINAVK.T	205 - 224
			1561.72	1560.71	1560.72	-5	U	R.LTWGDGKDYTSYR.V	310 - 322
			1593.71	1592.71	1592.71	-3	U	R.LTWGDGKDYTSYR.V	310 - 322
			1238.61	1237.6	1237.61	-12	U	R.HTWYLYPVK.V	374 - 382
			1431.76	1430.75	1430.75	1	U	K.VGDQQLFLIENR.E	383 - 394
5	uncharacterized protein LOC101739845	BGIBMGA002604-PA	3065.42	3064.41	3064.41	0	U	M.ANVMDVATDDNLQYQFFPVSSGSVQFK.V	2 - 28
			2202.13	2201.12	2201.13	-4	U	R.TKPDKVEIESPGILNGGEYR.G	69 - 88
			1632.81	1631.81	1631.82	-6	U	K.VEIESPGILNGGEYR.G	74 - 88
			1061.53	1060.52	1060.53	-5	U	R.WDSGIISAGR.E	94 - 103
			1093.52	1092.52	1092.52	-4	U	R.WDSGIISAGR.E	94 - 103
			1184.62	1183.62	1183.63	-12	U	R.VRHEGSLTTGK.V	406 - 416
6	antitrypsin isoform 1	BGIBMGA009953-PA	1008.45	1007.44	1007.44	1	U	K.NGNDNFTAR.M	13 - 21
			1852.92	1851.91	1851.9	5	U	K.AIGFPDDDAIRTEFASK.S	64 - 80
			2005.02	2004.01	2004.01	3	U	K.VYVHDGGKLDENFAVVSR.D	98 - 115
			1149.6	1148.59	1148.58	8	U	K.LDENFAVVSR.D	106 - 115
			1627.76	1626.75	1626.75	-2	U	R.DVFNSDVQNIDFSK.N	116 - 129
			1590.72	1589.72	1589.71	6	U	K.SINDWVEENTNNR.I	136 - 148
			1330.67	1329.66	1329.66	5	U	R.LTSDRDFYVSK.D	184 - 194
			1191.61	1190.6	1190.6	0	U	K.IFNNDAQITR.L	296 - 305
7	failed axon connections isoform X1	BGIBMGA000552-PA	1836.91	1835.91	1835.92	-5	U	R.AHGIGVHSQDEIIEFGK.N	173 - 189
			2335.18	2334.17	2334.17	1	U	R.AHGIGVHSQDEIIEFGKNDLR.V	173 - 193
			1750.83	1749.83	1749.84	-6	U	R.DAMNDSFPNLVGLVSR.I	237 - 252
8	proliferation-associated protein 2G4	BGIBMGA002493-PA	1715.91	1714.9	1714.91	-5	U	R.AADVLLAAHHASEAALR.L	135 - 151
			1875.01	1874	1874.01	-9	U	R.LLKPGTENYAVTEAIQK.I	152 - 168
			1242.65	1241.64	1241.64	1	U	K.SIIQNPSEAQR.K	196 - 206
			1988.95	1987.94	1987.96	-7	U	K.YEVYAMDVLISTGEAVGR.E	217 - 234
			931.422	930.414	930.427	-14	U	R.MFYSEVR.N	259 - 265
			1101.5	1100.49	1100.52	-22	U	K.HGNMPFNLR.S	268 - 276
			2376.31	2375.3	2375.29	4	U	K.LIEPFQVLYERPGELVAQFK.F	296 - 315
			1312.72	1311.71	1311.73	-11	U	K.FTALLLPSGTHR.I	316 - 327
			1699.9	1698.9	1698.92	-10	U	R.SIKDPELNALLNSSAK.S	343 - 358
9	DNA supercoiling factor	BGIBMGA001107-PA	1620.76	1619.76	1619.72	22	U	K.QFDHDAFLGEDQAK.T	45 - 58
			1436.75	1435.74	1435.69	34	U	K.TFDQLSPEESKR.R	59 - 70
			1038.51	1037.5	1037.47	31	U	R.YIDEDVER.H	103 - 110
			2024.98	2023.98	2055.89	36	U	R.QQNPNNEEFVTWEAYR.K	114 - 129
			2056.97	2055.96	2152	35	U	R.QQNPNNEEFVTWEAYR.K	114 - 129
			2153.08	2152.07	2152	35	U	R.QQNPNNEEFVTWEAYRK.N	114 - 130
			1555.78	1554.77	1554.73	25	U	K.APNSEGFTYSNLQK.R	146 - 159
			1890.89	1889.88	1889.84	24	U	R.TEFAAFLHPEDHSSMR.D	179 - 194
			900.447	899.439	899.414	28	U	R.EQFTGYR.D	242 - 248
			1358.68	1357.67	1357.63	32	U	R.EQFTGYRDTNK.D	242 - 252
			1801.94	1800.93	1800.89	23	U	R.HLVFEADADADEKLTK.A	279 - 294
			2629.4	2628.4	2628.31	34	U	K.AEIIDKYDLFVGSQATDFGEALAR.H	295 - 318
10	C-type lectin 10 precursor	BGIBMGA006768-PA	1648.81	1647.8	1647.74	38	U	K.MYLTPMTWSEAYR.V	76 - 88
			1664.8	1663.79	1663.74	34	U	K.MYLTPMTWSEAYR.V	76 - 88
11	32 kDa apolipoprotein precursor	BGIBMGA002703-PA	1271.6	1270.59	1270.6	-6	U	R.FLGTWYEAER.F	35 - 44
			1303.59	1302.58	1302.59	-8	U	R.FLGTWYEAER.F	35 - 44
			1142.57	1141.57	1141.58	-9	U	R.FFTVSELGSR.C	45 - 54
12	spermidine synthase	BGIBMGA005897-PA	1623.88	1622.87	1622.84	19	U	K.NPENVLIVGGGDGGVAR.E	81 - 97
			1208.68	1207.67	1207.66	10	U	K.HIVLVEIDDR.V	107 - 116
			1878.1	1877.1	1877.06	19	U	K.HIVLVEIDDRVIELSK.R	107 - 122
			1487.75	1486.74	1486.72	17	U	R.YLPFMAVGFDSPK.L	124 - 136
			1608.87	1607.87	1607.83	22	U	K.DIKFNEPQLTFTR.D	244 - 256
			1252.65	1251.65	1251.62	18	U	K.FNEPQLTFTR.D	247 - 256
			2340.15	2339.15	2339.09	26	U	K.FNEPQLTFTRDEEEAMNLR.Y	247 - 265
			1067.51	1066.5	1066.48	14	U	R.YYNSEVHR.A	266 - 273
13	small glutamine-rich tetratricopeptide repeat-containing protein alpha-like	BGIBMGA010000-PA	1056.67	1055.66	1055.63	25	U	R.LGLALTALER.H	148 - 157
			1591.83	1590.82	1590.78	27	U	R.QLRPPGSGENQPPSQ.-	279 - 293
14	uncharacterized protein LOC778506 isoform X1	BGIBMGA005301-PA	2107.07	2106.03	2106.01	8	U	K.LADNPVDEDKPADISPDAPK.A	179 - 198
			2506.3	2505.25	2505.22	11	U	K.LADNPVDEDKPADISPDAPKAEAK.S	179 - 202
15	gasp precursor	BGIBMGA007677-PA	2147.2	2146.19	2146.15	20	U	R.KSELLAGLQADGQPRPNQPK.Q	233 - 252
16	uncharacterized protein LOC778506 isoform X2	—	2107.07	2106.03	2106.01	8	U	K.LADNPVDEDKPADISPDAPK.A	179 - 198
			2506.3	2505.25	2505.22	11	U	K.LADNPVDEDKPADISPDAPKAEAK.S	179 - 202
17	low molecular mass 30 kDa lipoprotein 21G1 isoform X1	BGIBMGA004395-PA	1182.63	1181.62	1181.6	14	U	K.LGPTLDPANER.L	126 - 136
			1224.62	1223.62	1223.59	19	U	K.FITLWENNR.V	154 - 162
			1295.68	1294.67	1294.65	17	U	R.VIFGTNTADTTR.E	190 - 201
			1592.8	1591.8	1591.77	19	U	K.YENDVLFFIYNR.E	211 - 222
18	low molecular 30 kDa lipoprotein PBMHPC-19-like precursor	BGIBMGA004398-PA	1492.83	1491.82	1491.77	31	U	R.EIITDNFPIQFR.L	80 - 91
			827.431	826.424	826.397	32	U	R.LFYNDR.A	92 - 97
			1899.87	1898.86	1898.81	27	U	R.TDVNFEHYGWNFEPL.-	230 - 244
19	charged multivesicular body protein 5	BGIBMGA002470-PA	1522.82	1521.82	1521.75	40	U	K.APAAPDREPGADSIR.N	189 - 203
			2362.28	2361.27	2361.16	47	U	R.NKDGVPVDEFGLPQVPSTPQTH.-	204 - 225
20	Rab7	BGIBMGA007712-PA	1187.69	1186.6835	1186.61	59	U	R.FQSLGVAFYR.G	70 - 79
21	uncharacterized protein LOC101746349	BGIBMGA006731-PA	1745.99	1744.98	1744.95	16	U	R.ADFENIVFLIAIPQR.T	30 - 44
			1031.51	1030.51	1030.48	25	U	K.GSDNQLQNR.A	62 - 70
			1937.95	1936.94	1936.92	8	U	R.ADVQVMEAFVEPNTPYK.V	71 - 87
			929.562	928.554	928.534	22	U	R.AVEVVISGR.R	103 - 111
22	apolipophorin III precursor	BGIBMGA013108-PA	1699.87	1698.87	1698.8	39	U	R.DAPDFFKDIEHHTK.E	84 - 97
			1308.73	1307.72	1307.67	38	U	K.TLEQQFNSLTK.S	102 - 112
			2024.1	2023.09	2023	46	U	K.AWKDGSESVLQQLNAFAK.S	122 - 139
			1606.87	1605.86	1605.8	38	U	K.DGSESVLQQLNAFAK.S	125 - 139
			832.451	831.444	831.409	42	U	K.EALEQSR.Q	154 - 160
			1543.86	1542.86	1542.8	36	U	K.LQAAVQNTVQESQK.L	188 - 201
			900.437	899.429	899.403	30	U	K.AAYDDFAK.N	223 - 230
23	translationally-controlled tumor protein homolog	BGIBMGA003073-PA	1392.75	1391.74	1391.73	9	U	K.LVDEVIYEVTGR.L	22 - 33
			1270.67	1269.66	1269.66	-1	U	R.LVETYAFGDKK.S	74 - 84
24	translation initiation factor 5A	BGIBMGA007469-PA	1311.78	1310.77	1310.73	29	U	K.VHLVGIDIFNGK.K	58 - 69
			1184.68	1183.68	1183.62	47	U	K.IPDGDLGTQLR.T	117 - 127
25	abnormal wing disc-like protein	BGIBMGA007701-PA	1406.78	1405.77	1405.74	25	U	R.TFIMVKPDGVQR.G	8 - 19
			957.611	956.604	956.566	40	U	R.GLVGTIIER.F	20 - 28
			1361.83	1360.82	1360.77	34	U	R.GLVGTIIERFEK.K	20 - 31
			1756.93	1755.92	1755.86	37	U	R.QMLGATNPADSQPGTIR.G	90 - 106
			1772.91	1771.91	1771.85	31	U	R.QMLGATNPADSQPGTIR.G	90 - 106
26	cyclophilin-like protein	BGIBMGA002429-PA	1522.85	1521.85	1521.77	49	U	R.VFFDVTVDDAPLGK.I	6 - 19
			1804.97	1803.97	1803.87	54	U	K.SIYGNKFEDENFTLK.H	77 - 91
27	peptidoglycan recognition protein precursor	BGIBMGA008038-PA	2285.04	2284.04	2284.03	3	U	K.VYEGSGWLHVGAHTYGYNSR.S	121 - 140
			2525.24	2524.23	2524.23	1	U	R.SIGVAFIGNFNTDEPSGAMLEALR.S	141 - 164
			888.419	887.412	887.425	-15	U	R.GHLAGDYR.V	174 - 181
			934.544	933.537	933.54	-3	U	R.KLYNQIR.R	197 - 203
			806.451	805.443	805.445	-1	U	K.LYNQIR.R	198 - 203
			1735.84	1734.83	1734.82	4	U	R.RWPEWLENVDSIK.N	204 - 216
28	probable pterin-4-alpha-carbinolamine dehydratase	—	1533.89	1532.88	1532.81	47	U	R.TTELKPLLESGWK.I	627 - 639
			1254.69	1253.68	1253.63	43	U	R.DAIEKEFQFK.N	645 - 654
			1333.67	1332.67	1332.59	55	U	K.NFNEAFGFMTR.V	655 - 665
			1349.65	1348.65	1348.59	44	U	K.NFNEAFGFMTR.V	655 - 665
			1732.83	1731.83	1731.75	46	U	K.MDHHPEWFNVYNK.L	673 - 685
			1748.84	1747.83	1747.74	50	U	K.MDHHPEWFNVYNK.L	673 - 685
			1764.83	1763.82	1763.74	47	U	K.MDHHPEWFNVYNK.L	673 - 685
29	odorant-binding protein 6 isoform X1	BGIBMGA008354-PA	1393.67	1392.67	1392.65	11	U	K.EFSVNQGDIDAAK.K	43 - 55
			1521.77	1520.77	1520.75	13	U	K.EFSVNQGDIDAAKK.L	43 - 56
			1572.79	1571.78	1571.77	5	U	K.YLTSEEDLKAFEK.L	96 - 108
30	E3 ubiquitin-protein ligase ZNRF2	BGIBMGA011980-PA	1475.76	1475.62	1474.68	1	U	M.GAKASTANGGQSPR.A	2 - 15
31	ribosomal protein S12	BGIBMGA004374-PA	1723.95	1722.94	1722.95	-5	U	K.TALIHGGLVHGLHEAAK.A	31 - 47
			1952.98	1951.97	1951.98	-3	U	K.DFGEETPALDVLKDYLK.S	120 - 136
32	chemosensory protein 4 precursor	BGIBMGA004045-PA	1369.85	1368.84	1368.77	49	U	K.INLQEILENKR.L	27 - 37
33	chemosensory protein 7 precursor	BGIBMGA004041-PA	1367.75	1366.74	1366.68	48	U	K.DKLPQEYEAFK.T	92 - 102
			1124.61	1123.6	1123.55	44	U	K.LPQEYEAFK.T	94 - 102
			1244.68	1243.67	1243.62	41	U	K.HFDALLSAVANS.-	111 - 122
34	FK506-binding protein	BGIBMGA004331-PA	1779.92	1778.91	1778.86	32	U	M.GVTVETISPGDESTYPK.S	2 - 18
			1761.98	1760.97	1760.91	38	U	K.SGQTVVVHYTGTLTNGK.K	19 - 35
			1445.79	1444.78	1444.73	36	U	K.SEVIRGWDEGVAK.M	54 - 66
			893.428	892.421	892.393	32	U	R.GWDEGVAK.M	59 - 66
35	uncharacterized protein LOC101736984 isoform X3	BGIBMGA007627-PA	1703.87	1702.87	1702.81	33	U	R.EFDGVLPFDSVTYSK.E	41 - 55
36	ubiquitin-like protein SMT3	BGIBMGA011581-PA	1331.77	1330.76	1330.72	26	U	K.VLGQDNAIVQFK.I	16 - 27
			960.561	959.554	959.522	33	U	R.AGLSMQVVR.F	45 - 53
Down-regulated
			976.551	975.543	975.517	27	U	R.AGLSMQVVR.F	45 - 53
37	heat shock protein 83	BGIBMGA004612-PA	1348.74	1347.73	1347.66	55	U	K.HFSVEGQLEFR.A	313 - 323
			1513.86	1512.85	1512.78	51	U	R.GVVDSEDLPLNISR.E	372 - 385
38	ATP synthase	BGIBMGA001853-PA	1553.83	1552.82	1552.73	57	U	R.EAYPGDVFYLHSR.L	333 - 345
			1438.93	1437.92	1437.84	53	U	K.GIRPAINVGLSVSR.V	401 - 414
39	serine proteinase-like protein isoform X1	BGIBMGA009551-PA	2205	2204	2204.02	-9	U	R.AGEWDTQTIKEMLDHQVR.L	201 - 218
			1027.48	1026.47	1026.49	-17	U	K.EMLDHQVR.L	211 - 218
			1699.87	1698.86	1698.88	-11	U	R.LVEEIIIHEDFNTK.S	219 - 232
			891.448	890.441	890.461	-23	U	K.DVFGLQGR.Y	279 - 286
			1311.69	1310.68	1310.7	-18	U	K.KIEIDMVPNPR.C	293 - 303
			1174.6	1173.59	1173.61	-19	U	K.DVPAVYANVAR.M	368 - 378
40	ornithine aminotransferase, mitochondrial	BGIBMGA003564-PA	1341.7	1340.7	1340.65	34	U	K.IIFAEGNFWGR.T	138 - 148
			1420.9	1419.89	1419.84	32	U	R.LAPPLVITEAQIR.D	380 - 392
41	aldose 1-epimerase	BGIBMGA009232-PA	1996.99	1995.98	1995.96	8	U	M.VTLNVEDFGQHHGETVSK.F	2 - 19
			2232.11	2231.1	2231.07	11	U	K.YGITSDVVLGFDELDGYVNR.N	48 - 67
			1178.62	1177.61	1177.61	2	U	R.NTPYLGTTVGR.C	68 - 78
			2540.28	2539.27	2539.24	11	U	K.ITETDSGSIPTGGFISVGGTPYDLR.V	204 - 228
			822.452	821.445	821.439	7	U	K.SLNFVSR.I	257 - 263
			866.487	865.48	865.477	3	U	R.ILHPSSGR.T	264 - 271
			1138.62	1137.62	1137.61	9	U	R.AVLYPGEVYK.H	331 - 340
42	aldo-keto reductase AKR2E4-like isoform X1	BGIBMGA001348-PA	2153.04	2152.04	2152	19	U	R.HFDTASVYETEQEIGEAVK.M	93 - 111
			986.492	985.485	985.473	12	U	K.LWNTQHR.R	130 - 136
			927.58	926.572	926.555	19	U	K.TTPQIVLR.W	282 - 289
			2422.27	2421.26	2421.21	24	U	K.RLEENINIFDFTLTPDEVEK.I	307 - 326
			1060.54	1059.53	1059.51	17	U	K.INGFDTHTR.Y	327 - 335
43	cathepsin B precursor	BGIBMGA007061-PA	1599.82	1598.82	1598.83	-9	U	K.IDLIASLPENFDPR.D	77 - 90
			1059.46	1058.46	1058.47	-13	U	R.LAWEYWK.H	159 - 165
			1527.71	1526.7	1526.71	-9	U	K.HVYTVSGDEDHIR.A	230 - 242
			2116.04	2115.03	2115.04	-4	U	K.HVYTVSGDEDHIRAELFK.N	230 - 247
			1959.95	1958.94	1958.96	-10	U	K.NGPVEGAFTVYSDLLSYK.S	248 - 265
44	aldose reductase-like isoform X1	BGIBMGA012152-PA	922.453	921.446	921.456	-11	U	K.DAIDIGYR.H	19 - 26
			1585.81	1584.8	1584.82	-10	U	K.LWNTFHRPDLVR.G	64 - 75
			1647.74	1646.73	1646.75	-9	U	K.IQFSDVDYVDTWK.A	116 - 128
			899.561	898.553	898.56	-7	U	K.TVAQVLIR.Y	227 - 234
			1268.63	1267.62	1267.64	-20	U	R.IASNFDVLDFK.L	253 - 263
			1185.47	1184.47	1184.49	-20	U	K.HHPFENEEF.-	292 - 300
45	14-3-3 protein zeta	BGIBMGA002644-PA	1244.65	1243.64	1243.64	1	U	M.SVDKEELVQR.A	2 - 11
			1209.6	1208.6	1208.6	-7	U	R.YLAEVATGETR.H	130 - 140
46	vacuolar ATP synthase subunit E	BGIBMGA010247-PA	910.462	909.455	909.478	-25	U	K.VREDHVR.N	12 - 18
			816.417	815.409	815.414	-5	U	R.NVLDEAR.K	19 - 25
			1535.91	1534.9	1534.91	-7	U	R.LELIAQQLLPEIR.N	126 - 138
47	tyrosine-protein phosphatase Lar	BGIBMGA012106-PA	1562.69	1561.68	1561.73	-26	U	K.GSEWLTPEDNTVSK.H	66 - 79
48	diapause bioclock protein	BGIBMGA002907-PA	1160.55	1159.54	1159.51	24	U	K.DHGHPNDVNR.H	87 - 96
			1957.96	1956.95	1956.91	21	U	R.HVGDLGNVVFDENHYSR.I	97 - 113
			2005.11	2004.1	2004.06	20	U	R.IDLVDDQISLSGPHGIIGR.A	114 - 132
49	ecdysteroid-regulated 16 kDa protein precursor	BGIBMGA008405-PA	2026.08	2025.07	2025.03	23	U	R.NTDATIGLQFTPLHNIDR.I	49 - 66
50	chemosensory protein 5 precursor	BGIBMGA004065-PA	2144.12	2143.12	2143	52	U	K.MIGHLINHEAEFWEELK.A	87 - 103
			2343.27	2342.26	2342.14	52	U	K.MIGHLINHEAEFWEELKAK.Y	87 - 105
			1114.56	1113.55	1113.5	49	U	K.YDPTNEFTK.K	106 - 114
