# Supplementary material for: Comparative Proteomic Analysis Reveals Immune Competence in Hemolymph of Bombyx mori Pupa Parasitized by Silkworm Maggot Exorista sorbillans
Source: Insects. 2019 Nov 18;10(11):413. doi: 10.3390/insects10110413 (PMC6920964; doi:10.3390/insects10110413)
Supplement: Supplementary file 1 [file insects-10-00413-s001.zip › Supplementary/Supplementary Table S2 GO annotation results of the DEPs.xlsx]

## Sheet: TopBlastHits
Sequence name	Sequence desc.	Sequence length	Hit desc.	Hit ACC	E-Value	Similarity	Bit-Score	Alignment length	Positives
gi|160333138	chitin deacetylase 2	543	gi|160333138|ref|NP_001103795.1|very low-density lipoprotein receptor isoform 1 precursor [Bombyx mori] >gi|95102594|gb|ABF51235.1| very low-density lipoprotein receptor precursor isoform 1 [Bombyx mori] >gi|308228544|gb|ADO24153.1| chitin deacetylase 1 [Bombyx mori]	NP_001103795	0	100	1105.12	543	543
gi|512896628	60 kda heat shock mitochondrial-like	572	gi|512896628|ref|XP_004923957.1|PREDICTED: 60 kDa heat shock protein, mitochondrial-like [Bombyx mori]	XP_004923957	0	100	1077.77	555	555
gi|112983896	low molecular mass 30 kda lipoprotein 19g1-like isoform x1	436	gi|112983896|ref|NP_001037394.1|paralytic peptide binding protein 1 [Bombyx mori] >gi|83416494|gb|ABC18268.1| putative paralytic peptide-binding protein [Bombyx mori] >gi|379046500|gb|AFC87811.1| 30K protein 13 [Bombyx mori]	NP_001037394	0	100	841.262	436	436
gi|512931715	farnesoic acid o-methyltransferase	458	gi|512931715|ref|XP_004932371.1|PREDICTED: uncharacterized protein LOC101739845 [Bombyx mori]	XP_004932371	0	100	817.765	458	458
gi|253809709	antitrypsin isoform 1	392	gi|253809709|gb|ACT36276.1|antitrypsin isoform 1 [Bombyx mori]	ACT36276	0	100	754.592	392	392
gi|512921311	failed axon connections	375	gi|512921311|ref|XP_004929846.1|PREDICTED: failed axon connections isoform X1 [Bombyx mori]	XP_004929846	0	100	652.514	337	337
gi|512926720	proliferation-associated protein 2g4	379	gi|512926720|ref|XP_004931156.1|PREDICTED: proliferation-associated protein 2G4 [Bombyx mori]	XP_004931156	0	100	701.049	379	379
gi|347326520	calumenin-b	322	gi|347326520|gb|AEO79985.1|DNA supercoiling factor [Bombyx mori]	AEO79985	0	100	633.639	322	322
gi|148298818	c-type lectin 10 precursor	318	gi|148298818|ref|NP_001091784.1|C-type lectin 10 precursor [Bombyx mori] >gi|112982635|dbj|BAF03496.1| multi-binding protein [Bombyx mori]	NP_001091784	0	100	630.558	298	298
gi|226501956	apolipoprotein d-like	285	gi|226501956|ref|NP_001140192.1|32 kDa apolipoprotein precursor [Bombyx mori] >gi|221579621|gb|ACM24341.1| 32 kDa apolipoprotein [Bombyx mori]	NP_001140192	0	100	567.77	285	285
gi|512899761	spermidine synthase	287	gi|512899761|ref|XP_004924726.1|PREDICTED: spermidine synthase [Bombyx mori] >gi|512899765|ref|XP_004924727.1| PREDICTED: spermidine synthase [Bombyx mori]	XP_004924726	0	100	601.282	287	287
gi|827549620	small glutamine-rich tetratricopeptide repeat-containing protein alpha-like	288	gi|827549620|ref|XP_012546895.1|PREDICTED: small glutamine-rich tetratricopeptide repeat-containing protein alpha-like [Bombyx mori]	XP_012546895	0	100	533.872	288	288
gi|827559778	cell surface glycoprotein 1	292	gi|827559778|ref|XP_012550868.1|PREDICTED: uncharacterized protein LOC778506 isoform X1 [Bombyx mori]	XP_012550868	3.02681e-112	100	338.961	255	255
gi|114052326	gasp precursor	262	gi|114052326|ref|NP_001040470.1|gasp precursor [Bombyx mori] >gi|95103030|gb|ABF51456.1| gasp precursor [Bombyx mori]	NP_001040470	0	100	511.531	262	262
gi|827559780	cell surface glycoprotein 1	272	gi|827559780|ref|XP_012550869.1|PREDICTED: uncharacterized protein LOC778506 isoform X2 [Bombyx mori]	XP_012550869	2.00648e-96	100	296.975	235	235
gi|827538310	30k lipoprotein precursor	263	gi|827538310|ref|XP_012550539.1|PREDICTED: low molecular mass 30 kDa lipoprotein 21G1 isoform X1 [Bombyx mori] >gi|379046486|gb|AFC87804.1| 30K protein 6 [Bombyx mori]	XP_012550539	0	100	548.125	263	263
gi|525343846	low molecular 30 kda lipoprotein pbmhpc-19 isoform x1	244	gi|525343846|ref|NP_001266375.1|low molecular 30 kDa lipoprotein PBMHPC-19-like precursor [Bombyx mori] >gi|379046522|gb|AFC87822.1| 30K protein 24 [Bombyx mori]	NP_001266375	2.7908e-176	100	497.664	244	244
gi|512926615	charged multivesicular body protein 5	225	gi|512926615|ref|XP_004931130.1|PREDICTED: charged multivesicular body protein 5 [Bombyx mori]	XP_004931130	1.54276e-140	100	405.216	225	225
gi|114051368	ras-related protein rab-7a	208	gi|114051368|ref|NP_001040368.1|Rab7 [Bombyx mori] >gi|95102652|gb|ABF51264.1| Rab7 [Bombyx mori]	NP_001040368	7.13261e-140	100	402.134	208	208
gi|512923633	PREDICTED: uncharacterized protein LOC101746349	182	gi|512923633|ref|XP_004930399.1|PREDICTED: uncharacterized protein LOC101746349 [Bombyx mori]	XP_004930399	4.76084e-83	100	255.758	182	182
gi|112983018	apolipophorin-iii precursor	186	gi|112983018|ref|NP_001037078.1|apolipophorin III precursor [Bombyx mori] >gi|1381798|gb|AAB02853.1| apolipophorin-III precursor [Bombyx mori] >gi|2150106|gb|AAB58735.1| apolipophorin-III precursor [Bombyx mandarina] >gi|33359232|gb|AAQ17038.1| apolipophorin III [Bombyx mori]	NP_001037078	1.33847e-129	100	374.4	186	186
gi|112982880	translationally controlled tumor protein	172	gi|112982880|ref|NP_001037572.1|translationally-controlled tumor protein homolog [Bombyx mori] >gi|74860221|sp|Q75VN3.1|TCTP_BOMMO RecName: Full=Translationally-controlled tumor protein homolog; Short=TCTP; AltName: Full=BmTCTP >gi|37857713|dbj|BAC99978.1| translationally controlled tumor protein [Bombyx mori] >gi|62912522|gb|AAY21816.1| translationally controlled tumor protein [Bombyx mori] >gi|…	NP_001037572	2.29709e-120	100	349.747	172	172
gi|112982832	eukaryotic translation initiation factor 5a	160	gi|112982832|ref|NP_001037538.1|translation initiation factor 5A [Bombyx mori] >gi|70908362|gb|AAZ15319.1| eukaryotic initiation factor 5A [Bombyx mori] >gi|73695590|gb|AAZ80490.1| translation initiation factor 5A [Bombyx mori] >gi|76577779|gb|ABA54172.1| eukaryotic translation initiation factor 5A [Bombyx mori] >gi|76786562|gb|ABA54998.1| eukaryotic translation initiation factor 5A [Bombyx mori]…	NP_001037538	5.63233e-113	100	330.102	160	160
gi|153791847	nucleoside diphosphate kinase	154	gi|153791847|ref|NP_001093284.1|abnormal wing disc-like protein [Bombyx mori] >gi|95103130|gb|ABF51506.1| abnormal wing disc-like protein [Bombyx mori]	NP_001093284	1.62344e-108	100	318.161	154	154
gi|60592747	peptidyl-prolyl cis-trans isomerase	165	gi|60592747|dbj|BAD90848.1|cyclophilin-like protein [Bombyx mori] >gi|76577781|gb|ABA54173.1| cyclophilin [Bombyx mori]	BAD90848	1.83711e-116	100	339.347	165	165
gi|112983994	peptidoglycan recognition protein	196	gi|112983994|ref|NP_001036836.1|peptidoglycan recognition protein precursor [Bombyx mori] >gi|18203611|sp|Q9XTN0.1|PGRP_BOMMO RecName: Full=Peptidoglycan recognition protein; Flags: Precursor >gi|4666252|dbj|BAA77209.1| peptidoglycan recognition protein [Bombyx mori] >gi|4666254|dbj|BAA77210.1| peptidoglycan recognition protein [Bombyx mori]	NP_001036836	1.69011e-130	100	377.481	196	196
gi|512899129	probable pterin-4-alpha-carbinolamine dehydratase	156	gi|512899129|ref|XP_004924567.1|PREDICTED: probable pterin-4-alpha-carbinolamine dehydratase [Bombyx mori]	XP_004924567	2.10168e-111	100	325.865	156	156
gi|827551076	odorant binding protein	150	gi|827551076|ref|XP_012547442.1|PREDICTED: odorant-binding protein 6 isoform X1 [Bombyx mori]	XP_012547442	2.59895e-100	100	297.36	150	150
gi|512897556	e3 ubiquitin-protein ligase znrf2	208	gi|512897556|ref|XP_004924182.1|PREDICTED: E3 ubiquitin-protein ligase ZNRF2 [Bombyx mori]	XP_004924182	3.25544e-123	100	360.147	208	208
gi|112982671	40s ribosomal protein s12	139	gi|112982671|ref|NP_001037568.1|ribosomal protein S12 [Bombyx mori] >gi|827538308|ref|XP_012550525.1| PREDICTED: ribosomal protein S12 isoform X1 [Bombyx mori] >gi|54609307|gb|AAV34869.1| ribosomal protein S12 [Bombyx mori]	NP_001037568	8.64726e-94	100	279.641	139	139
gi|112983094	chemosensory protein 1 partial	127	gi|112983094|ref|NP_001037052.1|chemosensory protein 4 precursor [Bombyx mori] >gi|21070369|gb|AAM34276.1|AF509239_1 chemosensory protein CSP1 [Bombyx mori] >gi|77415576|emb|CAJ01457.1| hypothetical protein [Bombyx mori] >gi|112032114|gb|ABH88197.1| chemosensory protein 4 [Bombyx mori] >gi|215435082|gb|ACJ66920.1| chemosensory protein CSP1 [Bombyx mori]	NP_001037052	7.74773e-85	100	256.144	127	127
gi|112983052	chemosensory protein	122	gi|112983052|ref|NP_001037068.1|chemosensory protein 7 precursor [Bombyx mori] >gi|827538009|ref|XP_012549297.1| PREDICTED: chemosensory protein 7 isoform X1 [Bombyx mori] >gi|77415578|emb|CAJ01458.1| hypothetical protein [Bombyx mori] >gi|112032179|gb|ABH88200.1| chemosensory protein 7 [Bombyx mori] >gi|115551754|dbj|BAF34359.1| chemosensory protein11 [Bombyx mori]	NP_001037068	4.27627e-82	100	248.825	122	122
gi|114051243	peptidyl-prolyl cis-trans isomerase fkbp1a	108	gi|114051243|ref|NP_001040382.1|FK506-binding protein [Bombyx mori] >gi|95102696|gb|ABF51286.1| FK506-binding protein [Bombyx mori]	NP_001040382	1.13179e-72	100	223.787	108	108
gi|512916631	PREDICTED: uncharacterized protein LOC101736984 isoform X3	100	gi|512916631|ref|XP_004928686.1|PREDICTED: uncharacterized protein LOC101736984 isoform X3 [Bombyx mori]	XP_004928686	2.87108e-66	100	206.838	100	100
gi|112983974	small ubiquitin-related modifier 3	91	gi|112983974|ref|NP_001037410.1|ubiquitin-like protein SMT3 [Bombyx mori] >gi|77799098|gb|ABB03695.1| small ubiquitin-like modifier protein [Bombyx mori] >gi|77862436|gb|ABB04499.1| SUMO [Bombyx mori] >gi|87248605|gb|ABD36355.1| ubiquitin-like protein SMT3 [Bombyx mori]	NP_001037410	1.53904e-60	100	191.43	91	91
gi|112983556	heat shock protein 90	716	gi|112983556|ref|NP_001036876.1|heat shock protein 83 [Bombyx mori] >gi|75021709|sp|Q9BLC5.1|HSP83_BOMMO RecName: Full=Heat shock protein 83; Short=BmHSP90 >gi|13699184|dbj|BAB41209.1| 90-kDa heat shock protein [Bombyx mori]	NP_001036876	0	100	1259.59	716	716
gi|114052278	atp synthase subunit mitochondrial	553	gi|114052278|ref|NP_001040233.1|ATP synthase [Bombyx mori] >gi|87248463|gb|ABD36284.1| ATP synthase [Bombyx mori]	NP_001040233	0	100	1101.27	553	553
gi|827563139	serine protease 42-like	412	gi|827563139|ref|XP_012552184.1|PREDICTED: serine proteinase-like protein isoform X1 [Bombyx mori]	XP_012552184	0	100	775.778	412	412
gi|512922127	ornithine mitochondrial	407	gi|512922127|ref|XP_004930044.1|PREDICTED: ornithine aminotransferase, mitochondrial [Bombyx mori]	XP_004930044	0	100	840.491	407	407
gi|512891308	aldose 1-epimerase	363	gi|512891308|ref|XP_004922660.1|PREDICTED: aldose 1-epimerase [Bombyx mori]	XP_004922660	0	100	721.465	363	363
gi|512908850	aldo-keto reductase akr2e4-like	343	gi|512908850|ref|XP_004926779.1|PREDICTED: aldo-keto reductase AKR2E4-like isoform X1 [Bombyx mori]	XP_004926779	0	100	686.797	343	343
gi|112983908	cathepsin b	337	gi|112983908|ref|NP_001036850.1|cathepsin B precursor [Bombyx mori] >gi|13548667|dbj|BAB40804.1| cathepsin B [Bombyx mori] >gi|700588704|gb|AIU94623.1| cathepsin B precursor [Bombyx mori]	NP_001036850	0	100	705.671	337	337
gi|512901366	aldose reductase-like isoform x1	318	gi|512901366|ref|XP_004925118.1|PREDICTED: aldose reductase-like isoform X1 [Bombyx mori]	XP_004925118	0	100	661.374	318	318
gi|114050901	14-3-3 protein zeta isoform x1	247	gi|114050901|ref|NP_001040164.1|14-3-3 protein zeta [Bombyx mori] >gi|87248255|gb|ABD36180.1| tyrosine 3-monooxygenase protein zeta polypeptide [Bombyx mori] >gi|700588696|gb|AIU94619.1| 14-3-3 protein zeta [Bombyx mori]	NP_001040164	0	100	511.531	247	247
gi|114052088	v-type proton atpase subunit e	226	gi|114052088|ref|NP_001040451.1|vacuolar ATP synthase subunit E [Bombyx mori] >gi|95102942|gb|ABF51412.1| vacuolar ATP synthase subunit E [Bombyx mori]	NP_001040451	1.81797e-132	100	384.8	226	226
gi|512933991	tyrosine-protein phosphatase lar isoform x1	210	gi|512933991|ref|XP_004932926.1|PREDICTED: tyrosine-protein phosphatase Lar [Bombyx mori]	XP_004932926	1.76326e-139	100	401.364	210	210
gi|68144076	diapause bioclock protein	172	gi|68144076|gb|AAY86076.1|diapause bioclock protein [Bombyx mori] >gi|119351373|gb|ABL63513.1| diapause bioclock protein [Bombyx mori] >gi|192293810|gb|ABL63514.2| diapause bioclock protein [Bombyx mori]	AAY86076	1.90207e-107	100	317.005	156	156
gi|151301100	ecdysteroid-regulated 16 kda	145	gi|151301100|ref|NP_001093080.1|ecdysteroid-regulated 16 kDa protein precursor [Bombyx mori] >gi|87248319|gb|ABD36212.1| ecdysteroid-regulated 16 kDa protein precursor [Bombyx mori]	NP_001093080	4.19938e-101	100	298.901	145	145
gi|112983054	ejaculatory bulb-specific protein 3-like	125	gi|112983054|ref|NP_001037062.1|chemosensory protein 5 precursor [Bombyx mori] >gi|77415562|emb|CAJ01450.1| hypothetical protein [Bombyx mori] >gi|112032133|gb|ABH88198.1| chemosensory protein 5 [Bombyx mori] >gi|115551740|dbj|BAF34352.1| chemosensory protein4 [Bombyx mori]	NP_001037062	1.49133e-76	100	234.958	125	125

## Sheet: protein2GO
SeqName	Hit-Desc	GO-Group	GO-ID	Term
gi|160333138	chitin deacetylase 2	F	GO:0005515	protein binding
gi|160333138	chitin deacetylase 2	P	GO:0006030	chitin metabolic process
gi|160333138	chitin deacetylase 2	F	GO:0008061	chitin binding
gi|160333138	chitin deacetylase 2	C	GO:0005576	extracellular region
gi|160333138	chitin deacetylase 2	P	GO:0005975	carbohydrate metabolic process
gi|160333138	chitin deacetylase 2	F	GO:0016810	hydrolase activity, acting on carbon-nitrogen (but not peptide) bonds
gi|512896628	60 kda heat shock mitochondrial-like	P	GO:0042026	protein refolding
gi|512896628	60 kda heat shock mitochondrial-like	C	GO:0005737	cytoplasm
gi|512896628	60 kda heat shock mitochondrial-like	F	GO:0005524	ATP binding
gi|112983896	low molecular mass 30 kda lipoprotein 19g1-like isoform x1	C	GO:0005576	extracellular region
gi|253809709	antitrypsin isoform 1	F	GO:0030414	peptidase inhibitor activity
gi|253809709	antitrypsin isoform 1	C	GO:0005615	extracellular space
gi|512926720	proliferation-associated protein 2g4	P	GO:0009987	cellular process
gi|347326520	calumenin-b	F	GO:0005509	calcium ion binding
gi|148298818	c-type lectin 10 precursor	F	GO:0030246	carbohydrate binding
gi|226501956	apolipoprotein d-like	F	GO:0031409	pigment binding
gi|226501956	apolipoprotein d-like	C	GO:0005576	extracellular region
gi|512899761	spermidine synthase	F	GO:0003824	catalytic activity
gi|827549620	small glutamine-rich tetratricopeptide repeat-containing protein alpha-like	F	GO:0005515	protein binding
gi|114052326	gasp precursor	C	GO:0005576	extracellular region
gi|114052326	gasp precursor	P	GO:0006030	chitin metabolic process
gi|114052326	gasp precursor	F	GO:0008061	chitin binding
gi|827538310	30k lipoprotein precursor	C	GO:0005576	extracellular region
gi|525343846	low molecular 30 kda lipoprotein pbmhpc-19 isoform x1	C	GO:0005576	extracellular region
gi|512926615	charged multivesicular body protein 5	P	GO:0015031	protein transport
gi|512926615	charged multivesicular body protein 5	P	GO:0007034	vacuolar transport
gi|114051368	ras-related protein rab-7a	F	GO:0005525	GTP binding
gi|114051368	ras-related protein rab-7a	P	GO:0007264	small GTPase mediated signal transduction
gi|112983018	apolipophorin-iii precursor	P	GO:0006952	defense response
gi|112983018	apolipophorin-iii precursor	F	GO:0008289	lipid binding
gi|112983018	apolipophorin-iii precursor	P	GO:0006869	lipid transport
gi|112983018	apolipophorin-iii precursor	C	GO:0005576	extracellular region
gi|112982880	translationally controlled tumor protein	C	GO:0005737	cytoplasm
gi|112982832	eukaryotic translation initiation factor 5a	P	GO:0006452	translational frameshifting
gi|112982832	eukaryotic translation initiation factor 5a	F	GO:0043022	ribosome binding
gi|112982832	eukaryotic translation initiation factor 5a	F	GO:0003746	translation elongation factor activity
gi|112982832	eukaryotic translation initiation factor 5a	P	GO:0045901	positive regulation of translational elongation
gi|112982832	eukaryotic translation initiation factor 5a	P	GO:0045905	positive regulation of translational termination
gi|153791847	nucleoside diphosphate kinase	P	GO:0006228	UTP biosynthetic process
gi|153791847	nucleoside diphosphate kinase	F	GO:0004550	nucleoside diphosphate kinase activity
gi|153791847	nucleoside diphosphate kinase	P	GO:0006241	CTP biosynthetic process
gi|153791847	nucleoside diphosphate kinase	P	GO:0006183	GTP biosynthetic process
gi|153791847	nucleoside diphosphate kinase	P	GO:0006165	nucleoside diphosphate phosphorylation
gi|60592747	peptidyl-prolyl cis-trans isomerase	P	GO:0000413	protein peptidyl-prolyl isomerization
gi|60592747	peptidyl-prolyl cis-trans isomerase	F	GO:0003755	peptidyl-prolyl cis-trans isomerase activity
gi|60592747	peptidyl-prolyl cis-trans isomerase	P	GO:0006457	protein folding
gi|112983994	peptidoglycan recognition protein	P	GO:0009253	peptidoglycan catabolic process
gi|112983994	peptidoglycan recognition protein	F	GO:0008745	N-acetylmuramoyl-L-alanine amidase activity
gi|112983994	peptidoglycan recognition protein	F	GO:0008270	zinc ion binding
gi|512899129	probable pterin-4-alpha-carbinolamine dehydratase	F	GO:0008124	4-alpha-hydroxytetrahydrobiopterin dehydratase activity
gi|512899129	probable pterin-4-alpha-carbinolamine dehydratase	P	GO:0006729	tetrahydrobiopterin biosynthetic process
gi|827551076	odorant binding protein	F	GO:0005549	odorant binding
gi|512897556	e3 ubiquitin-protein ligase znrf2	F	GO:0008270	zinc ion binding
gi|512897556	e3 ubiquitin-protein ligase znrf2	F	GO:0005515	protein binding
gi|112982671	40s ribosomal protein s12	F	GO:0003735	structural constituent of ribosome
gi|112982671	40s ribosomal protein s12	P	GO:0006412	translation
gi|112982671	40s ribosomal protein s12	C	GO:0005840	ribosome
gi|114051243	peptidyl-prolyl cis-trans isomerase fkbp1a	F	GO:0016853	isomerase activity
gi|114051243	peptidyl-prolyl cis-trans isomerase fkbp1a	P	GO:0006457	protein folding
gi|112983974	small ubiquitin-related modifier 3	F	GO:0005515	protein binding
gi|112983556	heat shock protein 90	P	GO:0006950	response to stress
gi|112983556	heat shock protein 90	F	GO:0005524	ATP binding
gi|112983556	heat shock protein 90	F	GO:0051082	unfolded protein binding
gi|112983556	heat shock protein 90	P	GO:0006457	protein folding
gi|114052278	atp synthase subunit mitochondrial	C	GO:0045261	proton-transporting ATP synthase complex, catalytic core F(1)
gi|114052278	atp synthase subunit mitochondrial	F	GO:0046961	proton-transporting ATPase activity, rotational mechanism
gi|114052278	atp synthase subunit mitochondrial	P	GO:0015986	ATP synthesis coupled proton transport
gi|114052278	atp synthase subunit mitochondrial	F	GO:0046933	proton-transporting ATP synthase activity, rotational mechanism
gi|114052278	atp synthase subunit mitochondrial	F	GO:0005524	ATP binding
gi|114052278	atp synthase subunit mitochondrial	P	GO:0015991	ATP hydrolysis coupled proton transport
gi|827563139	serine protease 42-like	P	GO:0006508	proteolysis
gi|827563139	serine protease 42-like	F	GO:0004252	serine-type endopeptidase activity
gi|512922127	ornithine mitochondrial	F	GO:0030170	pyridoxal phosphate binding
gi|512922127	ornithine mitochondrial	F	GO:0008483	transaminase activity
gi|512891308	aldose 1-epimerase	F	GO:0016853	isomerase activity
gi|512891308	aldose 1-epimerase	P	GO:0019318	hexose metabolic process
gi|512891308	aldose 1-epimerase	F	GO:0030246	carbohydrate binding
gi|512908850	aldo-keto reductase akr2e4-like	P	GO:0055114	oxidation-reduction process
gi|512908850	aldo-keto reductase akr2e4-like	F	GO:0016491	oxidoreductase activity
gi|112983908	cathepsin b	P	GO:0006508	proteolysis
gi|112983908	cathepsin b	F	GO:0004197	cysteine-type endopeptidase activity
gi|112983908	cathepsin b	P	GO:0050790	regulation of catalytic activity
gi|512901366	aldose reductase-like isoform x1	P	GO:0055114	oxidation-reduction process
gi|512901366	aldose reductase-like isoform x1	F	GO:0016491	oxidoreductase activity
gi|114050901	14-3-3 protein zeta isoform x1	C	GO:0005737	cytoplasm
gi|114050901	14-3-3 protein zeta isoform x1	F	GO:0019904	protein domain specific binding
gi|114052088	v-type proton atpase subunit e	C	GO:0033178	proton-transporting two-sector ATPase complex, catalytic domain
gi|114052088	v-type proton atpase subunit e	F	GO:0046961	proton-transporting ATPase activity, rotational mechanism
gi|114052088	v-type proton atpase subunit e	P	GO:0015991	ATP hydrolysis coupled proton transport
gi|512933991	tyrosine-protein phosphatase lar isoform x1	F	GO:0005515	protein binding
gi|68144076	diapause bioclock protein	P	GO:0006801	superoxide metabolic process
gi|68144076	diapause bioclock protein	F	GO:0046872	metal ion binding
gi|68144076	diapause bioclock protein	P	GO:0055114	oxidation-reduction process
gi|68144076	diapause bioclock protein	F	GO:0004784	superoxide dismutase activity
gi|151301100	ecdysteroid-regulated 16 kda	C	GO:0005576	extracellular region

## Sheet: BP
Level	GO ID	Term	Type	#Seqs	Sequences
2	GO:0044699	single-organism process	biological_process	6	gi|112983018, gi|114051368, gi|114052278, gi|114052088, gi|512926615, gi|112982832
2	GO:0050896	response to stimulus	biological_process	3	gi|114051368, gi|112983018, gi|112983556
2	GO:0023052	signaling	biological_process	1	gi|114051368
2	GO:0051179	localization	biological_process	4	gi|112983018, gi|114052278, gi|114052088, gi|512926615
2	GO:0071840	cellular component organization or biogenesis	biological_process	1	gi|112982832
2	GO:0009987	cellular process	biological_process	14	gi|112982832, gi|153791847, gi|68144076, gi|114051368, gi|112982671, gi|114052278, gi|114052088, gi|512926615, gi|512899129, gi|512926720, gi|512896628, gi|60592747, gi|114051243, gi|112983556
2	GO:0065007	biological regulation	biological_process	3	gi|114051368, gi|112982832, gi|112983908
2	GO:0008152	metabolic process	biological_process	18	gi|112982832, gi|160333138, gi|114052326, gi|153791847, gi|68144076, gi|112982671, gi|512891308, gi|827563139, gi|112983908, gi|112983994, gi|512899129, gi|512896628, gi|114052278, gi|60592747, gi|512908850, gi|512901366, gi|114051243, gi|112983556
3	GO:0051234	establishment of localization	biological_process	4	gi|112983018, gi|114052278, gi|114052088, gi|512926615
3	GO:0033036	macromolecule localization	biological_process	2	gi|112983018, gi|512926615
3	GO:0044763	single-organism cellular process	biological_process	5	gi|114051368, gi|114052278, gi|114052088, gi|512926615, gi|112982832
3	GO:0071704	organic substance metabolic process	biological_process	15	gi|112982832, gi|160333138, gi|114052326, gi|153791847, gi|112982671, gi|512891308, gi|827563139, gi|112983908, gi|112983994, gi|512899129, gi|512896628, gi|114052278, gi|60592747, gi|114051243, gi|112983556
3	GO:0065009	regulation of molecular function	biological_process	1	gi|112983908
3	GO:0044237	cellular metabolic process	biological_process	10	gi|112982832, gi|153791847, gi|68144076, gi|112982671, gi|512899129, gi|512896628, gi|114052278, gi|60592747, gi|114051243, gi|112983556
3	GO:0006807	nitrogen compound metabolic process	biological_process	6	gi|160333138, gi|114052326, gi|153791847, gi|112983994, gi|512899129, gi|114052278
3	GO:0009058	biosynthetic process	biological_process	5	gi|112982832, gi|153791847, gi|112982671, gi|512899129, gi|114052278
3	GO:0044700	single organism signaling	biological_process	1	gi|114051368
3	GO:0044710	single-organism metabolic process	biological_process	5	gi|153791847, gi|114052278, gi|512908850, gi|512901366, gi|68144076
3	GO:0009056	catabolic process	biological_process	1	gi|112983994
3	GO:0044238	primary metabolic process	biological_process	12	gi|112982832, gi|153791847, gi|112982671, gi|512891308, gi|160333138, gi|827563139, gi|112983908, gi|512896628, gi|114052278, gi|60592747, gi|114051243, gi|112983556
3	GO:0050789	regulation of biological process	biological_process	3	gi|114051368, gi|112982832, gi|112983908
3	GO:0016043	cellular component organization	biological_process	1	gi|112982832
3	GO:0006950	response to stress	biological_process	2	gi|112983018, gi|112983556
4	GO:0006810	transport	biological_process	4	gi|112983018, gi|114052278, gi|114052088, gi|512926615
4	GO:0051716	cellular response to stimulus	biological_process	1	gi|114051368
4	GO:0034641	cellular nitrogen compound metabolic process	biological_process	3	gi|153791847, gi|512899129, gi|114052278
4	GO:0051641	cellular localization	biological_process	1	gi|512926615
4	GO:0006793	phosphorus metabolic process	biological_process	2	gi|153791847, gi|114052278
4	GO:0048518	positive regulation of biological process	biological_process	1	gi|112982832
4	GO:1901657	glycosyl compound metabolic process	biological_process	2	gi|153791847, gi|114052278
4	GO:1901135	carbohydrate derivative metabolic process	biological_process	5	gi|160333138, gi|114052326, gi|153791847, gi|112983994, gi|114052278
4	GO:1901576	organic substance biosynthetic process	biological_process	5	gi|112982832, gi|153791847, gi|112982671, gi|512899129, gi|114052278
4	GO:0022411	cellular component disassembly	biological_process	1	gi|112982832
4	GO:0007154	cell communication	biological_process	1	gi|114051368
4	GO:0005975	carbohydrate metabolic process	biological_process	2	gi|512891308, gi|160333138
4	GO:0008104	protein localization	biological_process	1	gi|512926615
4	GO:0044281	small molecule metabolic process	biological_process	2	gi|153791847, gi|114052278
4	GO:0051186	cofactor metabolic process	biological_process	1	gi|512899129
4	GO:0050794	regulation of cellular process	biological_process	2	gi|114051368, gi|112982832
4	GO:0006725	cellular aromatic compound metabolic process	biological_process	3	gi|153791847, gi|512899129, gi|114052278
4	GO:0051128	regulation of cellular component organization	biological_process	1	gi|112982832
4	GO:0019222	regulation of metabolic process	biological_process	2	gi|112982832, gi|112983908
4	GO:1901575	organic substance catabolic process	biological_process	1	gi|112983994
4	GO:0046483	heterocycle metabolic process	biological_process	3	gi|153791847, gi|512899129, gi|114052278
4	GO:1901360	organic cyclic compound metabolic process	biological_process	3	gi|153791847, gi|512899129, gi|114052278
4	GO:0072593	reactive oxygen species metabolic process	biological_process	1	gi|68144076
4	GO:0055114	oxidation-reduction process	biological_process	3	gi|512908850, gi|512901366, gi|68144076
4	GO:0043170	macromolecule metabolic process	biological_process	11	gi|112982832, gi|160333138, gi|114052326, gi|112982671, gi|827563139, gi|112983908, gi|112983994, gi|512896628, gi|60592747, gi|114051243, gi|112983556
4	GO:0006952	defense response	biological_process	1	gi|112983018
4	GO:1901564	organonitrogen compound metabolic process	biological_process	6	gi|160333138, gi|114052326, gi|153791847, gi|112983994, gi|512899129, gi|114052278
4	GO:0010876	lipid localization	biological_process	1	gi|112983018
4	GO:0044249	cellular biosynthetic process	biological_process	5	gi|112982832, gi|153791847, gi|112982671, gi|512899129, gi|114052278
4	GO:0043933	macromolecular complex subunit organization	biological_process	1	gi|112982832
5	GO:0032984	macromolecular complex disassembly	biological_process	1	gi|112982832
5	GO:0006022	aminoglycan metabolic process	biological_process	3	gi|160333138, gi|114052326, gi|112983994
5	GO:0044260	cellular macromolecule metabolic process	biological_process	6	gi|112982832, gi|112982671, gi|512896628, gi|60592747, gi|114051243, gi|112983556
5	GO:0006732	coenzyme metabolic process	biological_process	1	gi|512899129
5	GO:0080090	regulation of primary metabolic process	biological_process	1	gi|112982832
5	GO:1901136	carbohydrate derivative catabolic process	biological_process	1	gi|112983994
5	GO:0010467	gene expression	biological_process	2	gi|112982832, gi|112982671
5	GO:0009893	positive regulation of metabolic process	biological_process	1	gi|112982832
5	GO:0051130	positive regulation of cellular component organization	biological_process	1	gi|112982832
5	GO:0018130	heterocycle biosynthetic process	biological_process	3	gi|153791847, gi|512899129, gi|114052278
5	GO:0031323	regulation of cellular metabolic process	biological_process	1	gi|112982832
5	GO:0042558	pteridine-containing compound metabolic process	biological_process	1	gi|512899129
5	GO:0009889	regulation of biosynthetic process	biological_process	1	gi|112982832
5	GO:0006040	amino sugar metabolic process	biological_process	2	gi|160333138, gi|114052326
5	GO:0051649	establishment of localization in cell	biological_process	1	gi|512926615
5	GO:0043412	macromolecule modification	biological_process	1	gi|60592747
5	GO:1901362	organic cyclic compound biosynthetic process	biological_process	3	gi|153791847, gi|512899129, gi|114052278
5	GO:0072527	pyrimidine-containing compound metabolic process	biological_process	1	gi|153791847
5	GO:0051188	cofactor biosynthetic process	biological_process	1	gi|512899129
5	GO:0006796	phosphate-containing compound metabolic process	biological_process	2	gi|153791847, gi|114052278
5	GO:0044271	cellular nitrogen compound biosynthetic process	biological_process	3	gi|153791847, gi|512899129, gi|114052278
5	GO:0009057	macromolecule catabolic process	biological_process	1	gi|112983994
5	GO:1901565	organonitrogen compound catabolic process	biological_process	1	gi|112983994
5	GO:0009059	macromolecule biosynthetic process	biological_process	2	gi|112982832, gi|112982671
5	GO:0019637	organophosphate metabolic process	biological_process	2	gi|153791847, gi|114052278
5	GO:0072521	purine-containing compound metabolic process	biological_process	2	gi|153791847, gi|114052278
5	GO:1901659	glycosyl compound biosynthetic process	biological_process	2	gi|153791847, gi|114052278
5	GO:0071702	organic substance transport	biological_process	2	gi|112983018, gi|512926615
5	GO:0044765	single-organism transport	biological_process	4	gi|112983018, gi|114052278, gi|114052088, gi|512926615
5	GO:0007165	signal transduction	biological_process	1	gi|114051368
5	GO:0048522	positive regulation of cellular process	biological_process	1	gi|112982832
5	GO:0045184	establishment of protein localization	biological_process	1	gi|512926615
5	GO:0050790	regulation of catalytic activity	biological_process	1	gi|112983908
5	GO:0006139	nucleobase-containing compound metabolic process	biological_process	2	gi|153791847, gi|114052278
5	GO:0071822	protein complex subunit organization	biological_process	1	gi|112982832
5	GO:0006801	superoxide metabolic process	biological_process	1	gi|68144076
5	GO:0044723	single-organism carbohydrate metabolic process	biological_process	1	gi|512891308
5	GO:1901137	carbohydrate derivative biosynthetic process	biological_process	2	gi|153791847, gi|114052278
5	GO:0019438	aromatic compound biosynthetic process	biological_process	3	gi|153791847, gi|512899129, gi|114052278
5	GO:1901566	organonitrogen compound biosynthetic process	biological_process	3	gi|153791847, gi|512899129, gi|114052278
5	GO:0060255	regulation of macromolecule metabolic process	biological_process	1	gi|112982832
5	GO:0019538	protein metabolic process	biological_process	8	gi|112982832, gi|112982671, gi|827563139, gi|112983908, gi|512896628, gi|60592747, gi|114051243, gi|112983556
6	GO:0010556	regulation of macromolecule biosynthetic process	biological_process	1	gi|112982832
6	GO:0031325	positive regulation of cellular metabolic process	biological_process	1	gi|112982832
6	GO:0090407	organophosphate biosynthetic process	biological_process	2	gi|153791847, gi|114052278
6	GO:0006818	hydrogen transport	biological_process	2	gi|114052278, gi|114052088
6	GO:0006869	lipid transport	biological_process	1	gi|112983018
6	GO:0051246	regulation of protein metabolic process	biological_process	1	gi|112982832
6	GO:0072528	pyrimidine-containing compound biosynthetic process	biological_process	1	gi|153791847
6	GO:0010468	regulation of gene expression	biological_process	1	gi|112982832
6	GO:0044267	cellular protein metabolic process	biological_process	6	gi|112982832, gi|112982671, gi|512896628, gi|60592747, gi|114051243, gi|112983556
6	GO:0016310	phosphorylation	biological_process	1	gi|153791847
6	GO:0015031	protein transport	biological_process	1	gi|512926615
6	GO:0010604	positive regulation of macromolecule metabolic process	biological_process	1	gi|112982832
6	GO:0005996	monosaccharide metabolic process	biological_process	1	gi|512891308
6	GO:0009108	coenzyme biosynthetic process	biological_process	1	gi|512899129
6	GO:0034645	cellular macromolecule biosynthetic process	biological_process	2	gi|112982832, gi|112982671
6	GO:0055086	nucleobase-containing small molecule metabolic process	biological_process	2	gi|153791847, gi|114052278
6	GO:0030203	glycosaminoglycan metabolic process	biological_process	1	gi|112983994
6	GO:0046146	tetrahydrobiopterin metabolic process	biological_process	1	gi|512899129
6	GO:0034654	nucleobase-containing compound biosynthetic process	biological_process	2	gi|153791847, gi|114052278
6	GO:0006026	aminoglycan catabolic process	biological_process	1	gi|112983994
6	GO:0036211	protein modification process	biological_process	1	gi|60592747
6	GO:0006811	ion transport	biological_process	2	gi|114052278, gi|114052088
6	GO:0055085	transmembrane transport	biological_process	2	gi|114052278, gi|114052088
6	GO:0043241	protein complex disassembly	biological_process	1	gi|112982832
6	GO:0006508	proteolysis	biological_process	2	gi|827563139, gi|112983908
6	GO:0046907	intracellular transport	biological_process	1	gi|512926615
6	GO:0009891	positive regulation of biosynthetic process	biological_process	1	gi|112982832
6	GO:1901071	glucosamine-containing compound metabolic process	biological_process	2	gi|160333138, gi|114052326
6	GO:0072522	purine-containing compound biosynthetic process	biological_process	2	gi|153791847, gi|114052278
6	GO:0035556	intracellular signal transduction	biological_process	1	gi|114051368
6	GO:0019693	ribose phosphate metabolic process	biological_process	2	gi|153791847, gi|114052278
6	GO:0042559	pteridine-containing compound biosynthetic process	biological_process	1	gi|512899129
6	GO:0031326	regulation of cellular biosynthetic process	biological_process	1	gi|112982832
7	GO:0006457	protein folding	biological_process	4	gi|512896628, gi|60592747, gi|114051243, gi|112983556
7	GO:0009116	nucleoside metabolic process	biological_process	2	gi|153791847, gi|114052278
7	GO:0010557	positive regulation of macromolecule biosynthetic process	biological_process	1	gi|112982832
7	GO:0007034	vacuolar transport	biological_process	1	gi|512926615
7	GO:0006412	translation	biological_process	2	gi|112982832, gi|112982671
7	GO:0006027	glycosaminoglycan catabolic process	biological_process	1	gi|112983994
7	GO:0031328	positive regulation of cellular biosynthetic process	biological_process	1	gi|112982832
7	GO:0043624	cellular protein complex disassembly	biological_process	1	gi|112982832
7	GO:0006753	nucleoside phosphate metabolic process	biological_process	2	gi|153791847, gi|114052278
7	GO:0046390	ribose phosphate biosynthetic process	biological_process	2	gi|153791847, gi|114052278
7	GO:0006812	cation transport	biological_process	2	gi|114052278, gi|114052088
7	GO:0007264	small GTPase mediated signal transduction	biological_process	1	gi|114051368
7	GO:0043244	regulation of protein complex disassembly	biological_process	1	gi|112982832
7	GO:0006729	tetrahydrobiopterin biosynthetic process	biological_process	1	gi|512899129
7	GO:0019318	hexose metabolic process	biological_process	1	gi|512891308
7	GO:0006464	cellular protein modification process	biological_process	1	gi|60592747
7	GO:0006030	chitin metabolic process	biological_process	2	gi|160333138, gi|114052326
7	GO:0034220	ion transmembrane transport	biological_process	2	gi|114052278, gi|114052088
7	GO:0010608	posttranscriptional regulation of gene expression	biological_process	1	gi|112982832
7	GO:0051247	positive regulation of protein metabolic process	biological_process	1	gi|112982832
7	GO:0032268	regulation of cellular protein metabolic process	biological_process	1	gi|112982832
7	GO:2000112	regulation of cellular macromolecule biosynthetic process	biological_process	1	gi|112982832
7	GO:0000270	peptidoglycan metabolic process	biological_process	1	gi|112983994
8	GO:0032270	positive regulation of cellular protein metabolic process	biological_process	1	gi|112982832
8	GO:0006415	translational termination	biological_process	1	gi|112982832
8	GO:0015672	monovalent inorganic cation transport	biological_process	2	gi|114052278, gi|114052088
8	GO:0009119	ribonucleoside metabolic process	biological_process	2	gi|153791847, gi|114052278
8	GO:0018193	peptidyl-amino acid modification	biological_process	1	gi|60592747
8	GO:0006213	pyrimidine nucleoside metabolic process	biological_process	1	gi|153791847
8	GO:0009141	nucleoside triphosphate metabolic process	biological_process	2	gi|153791847, gi|114052278
8	GO:0006414	translational elongation	biological_process	1	gi|112982832
8	GO:0009163	nucleoside biosynthetic process	biological_process	2	gi|153791847, gi|114052278
8	GO:0006417	regulation of translation	biological_process	1	gi|112982832
8	GO:0009253	peptidoglycan catabolic process	biological_process	1	gi|112983994
8	GO:0042026	protein refolding	biological_process	1	gi|512896628
8	GO:0009132	nucleoside diphosphate metabolic process	biological_process	1	gi|153791847
8	GO:0043243	positive regulation of protein complex disassembly	biological_process	1	gi|112982832
8	GO:1901293	nucleoside phosphate biosynthetic process	biological_process	2	gi|153791847, gi|114052278
8	GO:0009123	nucleoside monophosphate metabolic process	biological_process	1	gi|114052278
8	GO:0042278	purine nucleoside metabolic process	biological_process	2	gi|153791847, gi|114052278
8	GO:0009117	nucleotide metabolic process	biological_process	2	gi|153791847, gi|114052278
9	GO:0009199	ribonucleoside triphosphate metabolic process	biological_process	2	gi|153791847, gi|114052278
9	GO:0015992	proton transport	biological_process	2	gi|114052278, gi|114052088
9	GO:0009144	purine nucleoside triphosphate metabolic process	biological_process	2	gi|153791847, gi|114052278
9	GO:0018208	peptidyl-proline modification	biological_process	1	gi|60592747
9	GO:0006220	pyrimidine nucleotide metabolic process	biological_process	1	gi|153791847
9	GO:0009124	nucleoside monophosphate biosynthetic process	biological_process	1	gi|114052278
9	GO:0046939	nucleotide phosphorylation	biological_process	1	gi|153791847
9	GO:0046128	purine ribonucleoside metabolic process	biological_process	2	gi|153791847, gi|114052278
9	GO:0046131	pyrimidine ribonucleoside metabolic process	biological_process	1	gi|153791847
9	GO:0009161	ribonucleoside monophosphate metabolic process	biological_process	1	gi|114052278
9	GO:0006449	regulation of translational termination	biological_process	1	gi|112982832
9	GO:0006452	translational frameshifting	biological_process	1	gi|112982832
9	GO:0045727	positive regulation of translation	biological_process	1	gi|112982832
9	GO:0042455	ribonucleoside biosynthetic process	biological_process	2	gi|153791847, gi|114052278
9	GO:0009126	purine nucleoside monophosphate metabolic process	biological_process	1	gi|114052278
9	GO:0042451	purine nucleoside biosynthetic process	biological_process	2	gi|153791847, gi|114052278
9	GO:0046134	pyrimidine nucleoside biosynthetic process	biological_process	1	gi|153791847
9	GO:0009142	nucleoside triphosphate biosynthetic process	biological_process	2	gi|153791847, gi|114052278
9	GO:0009165	nucleotide biosynthetic process	biological_process	2	gi|153791847, gi|114052278
9	GO:0009147	pyrimidine nucleoside triphosphate metabolic process	biological_process	1	gi|153791847
9	GO:0006163	purine nucleotide metabolic process	biological_process	2	gi|153791847, gi|114052278
9	GO:0009259	ribonucleotide metabolic process	biological_process	2	gi|153791847, gi|114052278
9	GO:0006448	regulation of translational elongation	biological_process	1	gi|112982832
10	GO:0046132	pyrimidine ribonucleoside biosynthetic process	biological_process	1	gi|153791847
10	GO:0009150	purine ribonucleotide metabolic process	biological_process	2	gi|153791847, gi|114052278
10	GO:0046129	purine ribonucleoside biosynthetic process	biological_process	2	gi|153791847, gi|114052278
10	GO:0009218	pyrimidine ribonucleotide metabolic process	biological_process	1	gi|153791847
10	GO:0015988	energy coupled proton transmembrane transport, against electrochemical gradient	biological_process	2	gi|114052278, gi|114052088
10	GO:0009156	ribonucleoside monophosphate biosynthetic process	biological_process	1	gi|114052278
10	GO:1901068	guanosine-containing compound metabolic process	biological_process	1	gi|153791847
10	GO:0006165	nucleoside diphosphate phosphorylation	biological_process	1	gi|153791847
10	GO:0009167	purine ribonucleoside monophosphate metabolic process	biological_process	1	gi|114052278
10	GO:0009208	pyrimidine ribonucleoside triphosphate metabolic process	biological_process	1	gi|153791847
10	GO:0009260	ribonucleotide biosynthetic process	biological_process	2	gi|153791847, gi|114052278
10	GO:0009201	ribonucleoside triphosphate biosynthetic process	biological_process	2	gi|153791847, gi|114052278
10	GO:0006164	purine nucleotide biosynthetic process	biological_process	2	gi|153791847, gi|114052278
10	GO:0045905	positive regulation of translational termination	biological_process	1	gi|112982832
10	GO:0045901	positive regulation of translational elongation	biological_process	1	gi|112982832
10	GO:0009148	pyrimidine nucleoside triphosphate biosynthetic process	biological_process	1	gi|153791847
10	GO:0009205	purine ribonucleoside triphosphate metabolic process	biological_process	2	gi|153791847, gi|114052278
10	GO:0000413	protein peptidyl-prolyl isomerization	biological_process	1	gi|60592747
10	GO:0009145	purine nucleoside triphosphate biosynthetic process	biological_process	2	gi|153791847, gi|114052278
10	GO:0006221	pyrimidine nucleotide biosynthetic process	biological_process	1	gi|153791847
10	GO:0015985	energy coupled proton transport, down electrochemical gradient	biological_process	1	gi|114052278
10	GO:0009127	purine nucleoside monophosphate biosynthetic process	biological_process	1	gi|114052278
11	GO:0046036	CTP metabolic process	biological_process	1	gi|153791847
11	GO:0009209	pyrimidine ribonucleoside triphosphate biosynthetic process	biological_process	1	gi|153791847
11	GO:0046034	ATP metabolic process	biological_process	1	gi|114052278
11	GO:0009168	purine ribonucleoside monophosphate biosynthetic process	biological_process	1	gi|114052278
11	GO:0009220	pyrimidine ribonucleotide biosynthetic process	biological_process	1	gi|153791847
11	GO:0009152	purine ribonucleotide biosynthetic process	biological_process	2	gi|153791847, gi|114052278
11	GO:0015991	ATP hydrolysis coupled proton transport	biological_process	2	gi|114052278, gi|114052088
11	GO:1901070	guanosine-containing compound biosynthetic process	biological_process	1	gi|153791847
11	GO:0046051	UTP metabolic process	biological_process	1	gi|153791847
11	GO:0046039	GTP metabolic process	biological_process	1	gi|153791847
11	GO:0009206	purine ribonucleoside triphosphate biosynthetic process	biological_process	2	gi|153791847, gi|114052278
12	GO:0006241	CTP biosynthetic process	biological_process	1	gi|153791847
12	GO:0006754	ATP biosynthetic process	biological_process	1	gi|114052278
12	GO:0006183	GTP biosynthetic process	biological_process	1	gi|153791847
12	GO:0006228	UTP biosynthetic process	biological_process	1	gi|153791847
13	GO:0015986	ATP synthesis coupled proton transport	biological_process	1	gi|114052278

## Sheet: MF
Level	GO ID	Term	Type	#Seqs	Sequences
2	GO:0005488	binding	molecular_function	21	gi|112983018, gi|347326520, gi|112983556, gi|112982832, gi|148298818, gi|512891308, gi|112983994, gi|512897556, gi|114051368, gi|512922127, gi|512896628, gi|114052278, gi|226501956, gi|827551076, gi|160333138, gi|827549620, gi|112983974, gi|512933991, gi|68144076, gi|114052326, gi|114050901
2	GO:0030234	enzyme regulator activity	molecular_function	1	gi|253809709
2	GO:0005215	transporter activity	molecular_function	2	gi|114052278, gi|114052088
2	GO:0016209	antioxidant activity	molecular_function	1	gi|68144076
2	GO:0005198	structural molecule activity	molecular_function	1	gi|112982671
2	GO:0003824	catalytic activity	molecular_function	16	gi|114052278, gi|114052088, gi|153791847, gi|512899129, gi|112983908, gi|114051243, gi|512891308, gi|512899761, gi|60592747, gi|827563139, gi|512908850, gi|512901366, gi|160333138, gi|112983994, gi|68144076, gi|512922127
3	GO:0061134	peptidase regulator activity	molecular_function	1	gi|253809709
3	GO:0016829	lyase activity	molecular_function	1	gi|512899129
3	GO:0022892	substrate-specific transporter activity	molecular_function	2	gi|114052278, gi|114052088
3	GO:0097159	organic cyclic compound binding	molecular_function	5	gi|114051368, gi|512896628, gi|112983556, gi|114052278, gi|112982832
3	GO:0003735	structural constituent of ribosome	molecular_function	1	gi|112982671
3	GO:0022857	transmembrane transporter activity	molecular_function	2	gi|114052278, gi|114052088
3	GO:0008289	lipid binding	molecular_function	1	gi|112983018
3	GO:0043021	ribonucleoprotein complex binding	molecular_function	1	gi|112982832
3	GO:0004857	enzyme inhibitor activity	molecular_function	1	gi|253809709
3	GO:0016491	oxidoreductase activity	molecular_function	3	gi|512908850, gi|512901366, gi|68144076
3	GO:0016740	transferase activity	molecular_function	2	gi|153791847, gi|512922127
3	GO:0031409	pigment binding	molecular_function	1	gi|226501956
3	GO:0005515	protein binding	molecular_function	7	gi|112983556, gi|160333138, gi|827549620, gi|512897556, gi|112983974, gi|512933991, gi|114050901
3	GO:0043167	ion binding	molecular_function	9	gi|347326520, gi|112983994, gi|512897556, gi|114051368, gi|512922127, gi|512896628, gi|112983556, gi|114052278, gi|68144076
3	GO:0016853	isomerase activity	molecular_function	3	gi|114051243, gi|512891308, gi|60592747
3	GO:1901363	heterocyclic compound binding	molecular_function	5	gi|114051368, gi|512896628, gi|112983556, gi|114052278, gi|112982832
3	GO:0097367	carbohydrate derivative binding	molecular_function	6	gi|114051368, gi|512896628, gi|112983556, gi|114052278, gi|160333138, gi|114052326
3	GO:0036094	small molecule binding	molecular_function	4	gi|114051368, gi|512896628, gi|112983556, gi|114052278
3	GO:0016787	hydrolase activity	molecular_function	6	gi|114052278, gi|114052088, gi|112983908, gi|827563139, gi|160333138, gi|112983994
3	GO:0030246	carbohydrate binding	molecular_function	2	gi|148298818, gi|512891308
3	GO:0048037	cofactor binding	molecular_function	1	gi|512922127
3	GO:0005549	odorant binding	molecular_function	1	gi|827551076
4	GO:0008233	peptidase activity	molecular_function	2	gi|112983908, gi|827563139
4	GO:0016772	transferase activity, transferring phosphorus-containing groups	molecular_function	1	gi|153791847
4	GO:0016835	carbon-oxygen lyase activity	molecular_function	1	gi|512899129
4	GO:0022804	active transmembrane transporter activity	molecular_function	2	gi|114052278, gi|114052088
4	GO:0043169	cation binding	molecular_function	4	gi|347326520, gi|112983994, gi|512897556, gi|68144076
4	GO:0043168	anion binding	molecular_function	5	gi|114051368, gi|512922127, gi|512896628, gi|112983556, gi|114052278
4	GO:0003676	nucleic acid binding	molecular_function	1	gi|112982832
4	GO:0030414	peptidase inhibitor activity	molecular_function	1	gi|253809709
4	GO:0016810	hydrolase activity, acting on carbon-nitrogen (but not peptide) bonds	molecular_function	2	gi|160333138, gi|112983994
4	GO:0022891	substrate-specific transmembrane transporter activity	molecular_function	2	gi|114052278, gi|114052088
4	GO:0016817	hydrolase activity, acting on acid anhydrides	molecular_function	2	gi|114052278, gi|114052088
4	GO:0016769	transferase activity, transferring nitrogenous groups	molecular_function	1	gi|512922127
4	GO:1901265	nucleoside phosphate binding	molecular_function	4	gi|114051368, gi|512896628, gi|112983556, gi|114052278
4	GO:0016721	oxidoreductase activity, acting on superoxide radicals as acceptor	molecular_function	1	gi|68144076
4	GO:0016859	cis-trans isomerase activity	molecular_function	1	gi|60592747
4	GO:0001882	nucleoside binding	molecular_function	4	gi|114051368, gi|512896628, gi|112983556, gi|114052278
4	GO:0008061	chitin binding	molecular_function	2	gi|160333138, gi|114052326
4	GO:0043022	ribosome binding	molecular_function	1	gi|112982832
4	GO:0017171	serine hydrolase activity	molecular_function	1	gi|827563139
4	GO:0019904	protein domain specific binding	molecular_function	1	gi|114050901
4	GO:0051082	unfolded protein binding	molecular_function	1	gi|112983556
5	GO:0070011	peptidase activity, acting on L-amino acid peptides	molecular_function	2	gi|112983908, gi|827563139
5	GO:0003723	RNA binding	molecular_function	1	gi|112982832
5	GO:0016811	hydrolase activity, acting on carbon-nitrogen (but not peptide) bonds, in linear amides	molecular_function	1	gi|112983994
5	GO:0008483	transaminase activity	molecular_function	1	gi|512922127
5	GO:0016776	phosphotransferase activity, phosphate group as acceptor	molecular_function	1	gi|153791847
5	GO:0046872	metal ion binding	molecular_function	4	gi|347326520, gi|112983994, gi|512897556, gi|68144076
5	GO:0004784	superoxide dismutase activity	molecular_function	1	gi|68144076
5	GO:0001883	purine nucleoside binding	molecular_function	4	gi|114051368, gi|512896628, gi|112983556, gi|114052278
5	GO:0003755	peptidyl-prolyl cis-trans isomerase activity	molecular_function	1	gi|60592747
5	GO:0035639	purine ribonucleoside triphosphate binding	molecular_function	4	gi|114051368, gi|512896628, gi|112983556, gi|114052278
5	GO:0016820	hydrolase activity, acting on acid anhydrides, catalyzing transmembrane movement of substances	molecular_function	2	gi|114052278, gi|114052088
5	GO:0016818	hydrolase activity, acting on acid anhydrides, in phosphorus-containing anhydrides	molecular_function	2	gi|114052278, gi|114052088
5	GO:0000166	nucleotide binding	molecular_function	4	gi|114051368, gi|512896628, gi|112983556, gi|114052278
5	GO:0016301	kinase activity	molecular_function	1	gi|153791847
5	GO:0032549	ribonucleoside binding	molecular_function	4	gi|114051368, gi|512896628, gi|112983556, gi|114052278
5	GO:0030170	pyridoxal phosphate binding	molecular_function	1	gi|512922127
5	GO:0015075	ion transmembrane transporter activity	molecular_function	2	gi|114052278, gi|114052088
5	GO:0016836	hydro-lyase activity	molecular_function	1	gi|512899129
5	GO:0015399	primary active transmembrane transporter activity	molecular_function	2	gi|114052278, gi|114052088
6	GO:0032553	ribonucleotide binding	molecular_function	4	gi|114051368, gi|512896628, gi|112983556, gi|114052278
6	GO:0032550	purine ribonucleoside binding	molecular_function	4	gi|114051368, gi|512896628, gi|112983556, gi|114052278
6	GO:0008234	cysteine-type peptidase activity	molecular_function	1	gi|112983908
6	GO:0005509	calcium ion binding	molecular_function	1	gi|347326520
6	GO:0004175	endopeptidase activity	molecular_function	2	gi|112983908, gi|827563139
6	GO:0008745	N-acetylmuramoyl-L-alanine amidase activity	molecular_function	1	gi|112983994
6	GO:0046914	transition metal ion binding	molecular_function	2	gi|112983994, gi|512897556
6	GO:0008236	serine-type peptidase activity	molecular_function	1	gi|827563139
6	GO:0008135	translation factor activity, nucleic acid binding	molecular_function	1	gi|112982832
6	GO:0008324	cation transmembrane transporter activity	molecular_function	2	gi|114052278, gi|114052088
6	GO:0017076	purine nucleotide binding	molecular_function	4	gi|114051368, gi|512896628, gi|112983556, gi|114052278
6	GO:0008124	4-alpha-hydroxytetrahydrobiopterin dehydratase activity	molecular_function	1	gi|512899129
6	GO:0016462	pyrophosphatase activity	molecular_function	2	gi|114052278, gi|114052088
6	GO:0015405	P-P-bond-hydrolysis-driven transmembrane transporter activity	molecular_function	2	gi|114052278, gi|114052088
6	GO:0019205	nucleobase-containing compound kinase activity	molecular_function	1	gi|153791847
7	GO:0004550	nucleoside diphosphate kinase activity	molecular_function	1	gi|153791847
7	GO:0017111	nucleoside-triphosphatase activity	molecular_function	2	gi|114052278, gi|114052088
7	GO:0003746	translation elongation factor activity	molecular_function	1	gi|112982832
7	GO:0030554	adenyl nucleotide binding	molecular_function	3	gi|512896628, gi|112983556, gi|114052278
7	GO:0008270	zinc ion binding	molecular_function	2	gi|112983994, gi|512897556
7	GO:0032555	purine ribonucleotide binding	molecular_function	4	gi|114051368, gi|512896628, gi|112983556, gi|114052278
7	GO:0019001	guanyl nucleotide binding	molecular_function	1	gi|114051368
7	GO:0004197	cysteine-type endopeptidase activity	molecular_function	1	gi|112983908
7	GO:0004252	serine-type endopeptidase activity	molecular_function	1	gi|827563139
7	GO:0022890	inorganic cation transmembrane transporter activity	molecular_function	2	gi|114052278, gi|114052088
8	GO:0015077	monovalent inorganic cation transmembrane transporter activity	molecular_function	2	gi|114052278, gi|114052088
8	GO:0032561	guanyl ribonucleotide binding	molecular_function	1	gi|114051368
8	GO:0016887	ATPase activity	molecular_function	2	gi|114052278, gi|114052088
8	GO:0032559	adenyl ribonucleotide binding	molecular_function	3	gi|512896628, gi|112983556, gi|114052278
9	GO:0015078	hydrogen ion transmembrane transporter activity	molecular_function	2	gi|114052278, gi|114052088
9	GO:0042623	ATPase activity, coupled	molecular_function	2	gi|114052278, gi|114052088
9	GO:0005524	ATP binding	molecular_function	3	gi|512896628, gi|112983556, gi|114052278
9	GO:0005525	GTP binding	molecular_function	1	gi|114051368
10	GO:0043492	ATPase activity, coupled to movement of substances	molecular_function	2	gi|114052278, gi|114052088
11	GO:0042626	ATPase activity, coupled to transmembrane movement of substances	molecular_function	2	gi|114052278, gi|114052088
12	GO:0042625	ATPase activity, coupled to transmembrane movement of ions	molecular_function	2	gi|114052278, gi|114052088
13	GO:0044769	ATPase activity, coupled to transmembrane movement of ions, rotational mechanism	molecular_function	2	gi|114052278, gi|114052088
13	GO:0019829	cation-transporting ATPase activity	molecular_function	2	gi|114052278, gi|114052088
14	GO:0046961	proton-transporting ATPase activity, rotational mechanism	molecular_function	2	gi|114052278, gi|114052088
14	GO:0046933	proton-transporting ATP synthase activity, rotational mechanism	molecular_function	1	gi|114052278

## Sheet: CC
Level	GO ID	Term	Type	#Seqs	Sequences
2	GO:0005623	cell	cellular_component	5	gi|114052278, gi|112982671, gi|512896628, gi|112982880, gi|114050901
2	GO:0005576	extracellular region	cellular_component	9	gi|253809709, gi|160333138, gi|112983896, gi|226501956, gi|114052326, gi|827538310, gi|525343846, gi|112983018, gi|151301100
2	GO:0016020	membrane	cellular_component	2	gi|114052278, gi|114052088
2	GO:0043226	organelle	cellular_component	1	gi|112982671
2	GO:0032991	macromolecular complex	cellular_component	3	gi|114052278, gi|112982671, gi|114052088
3	GO:0044464	cell part	cellular_component	5	gi|114052278, gi|112982671, gi|512896628, gi|112982880, gi|114050901
3	GO:0043234	protein complex	cellular_component	2	gi|114052278, gi|114052088
3	GO:0044421	extracellular region part	cellular_component	1	gi|253809709
3	GO:0044425	membrane part	cellular_component	2	gi|114052278, gi|114052088
3	GO:0043228	non-membrane-bounded organelle	cellular_component	1	gi|112982671
4	GO:0016469	proton-transporting two-sector ATPase complex	cellular_component	2	gi|114052278, gi|114052088
4	GO:0005615	extracellular space	cellular_component	1	gi|253809709
4	GO:0005622	intracellular	cellular_component	5	gi|114052278, gi|112982671, gi|512896628, gi|112982880, gi|114050901
5	GO:0033178	proton-transporting two-sector ATPase complex, catalytic domain	cellular_component	2	gi|114052278, gi|114052088
5	GO:0044424	intracellular part	cellular_component	5	gi|114052278, gi|112982671, gi|512896628, gi|112982880, gi|114050901
6	GO:0005737	cytoplasm	cellular_component	4	gi|112982671, gi|512896628, gi|112982880, gi|114050901
6	GO:0030529	ribonucleoprotein complex	cellular_component	1	gi|112982671
6	GO:0045259	proton-transporting ATP synthase complex	cellular_component	1	gi|114052278
6	GO:0043229	intracellular organelle	cellular_component	1	gi|112982671
7	GO:0044444	cytoplasmic part	cellular_component	1	gi|112982671
7	GO:0045261	proton-transporting ATP synthase complex, catalytic core F(1)	cellular_component	1	gi|114052278
7	GO:0043232	intracellular non-membrane-bounded organelle	cellular_component	1	gi|112982671
8	GO:0005840	ribosome	cellular_component	1	gi|112982671
