# Supplementary material for: Comparative Proteomic Analysis Reveals Immune Competence in Hemolymph of Bombyx mori Pupa Parasitized by Silkworm Maggot Exorista sorbillans
Source: Insects. 2019 Nov 18;10(11):413. doi: 10.3390/insects10110413 (PMC6920964; doi:10.3390/insects10110413)
Supplement: Supplementary file 1 [file insects-10-00413-s001.zip › Supplementary/Supplementary Table S3 Description of the KEGG pathway.xlsx]

## Sheet: query2map
Protein ID	KO	Name	Definition	Map ID	Map Name	URL
gi|112983448
gi|160333138
gi|512896628	K04077	groEL, HSPD1	chaperonin GroEL	ko03018	RNA degradation	http://www.kegg.jp/kegg-bin/show_pathway?ko03018+K04077
gi|512896628	K04077	groEL, HSPD1	chaperonin GroEL	ko04212	Longevity regulating pathway - worm	http://www.kegg.jp/kegg-bin/show_pathway?ko04212+K04077
gi|512896628	K04077	groEL, HSPD1	chaperonin GroEL	ko04940	Type I diabetes mellitus	http://www.kegg.jp/kegg-bin/show_pathway?ko04940+K04077
gi|512896628	K04077	groEL, HSPD1	chaperonin GroEL	ko05134	Legionellosis	http://www.kegg.jp/kegg-bin/show_pathway?ko05134+K04077
gi|512896628	K04077	groEL, HSPD1	chaperonin GroEL	ko05152	Tuberculosis	http://www.kegg.jp/kegg-bin/show_pathway?ko05152+K04077
gi|112983896
gi|512931715
gi|253809709	K13963	SERPINB	serpin B	ko05146	Amoebiasis	http://www.kegg.jp/kegg-bin/show_pathway?ko05146+K13963
gi|512921311
gi|512926720
gi|347326520
gi|148298818
gi|226501956	K03098	APOD	apolipoprotein D and lipocalin family protein
gi|512899761	K00797	speE, SRM	spermidine synthase [EC:2.5.1.16;]	ko00270	Cysteine and methionine metabolism	http://www.kegg.jp/kegg-bin/show_pathway?ko00270+K00797
gi|512899761	K00797	speE, SRM	spermidine synthase [EC:2.5.1.16;]	ko00330	Arginine and proline metabolism	http://www.kegg.jp/kegg-bin/show_pathway?ko00330+K00797
gi|512899761	K00797	speE, SRM	spermidine synthase [EC:2.5.1.16;]	ko00410	beta-Alanine metabolism	http://www.kegg.jp/kegg-bin/show_pathway?ko00410+K00797
gi|512899761	K00797	speE, SRM	spermidine synthase [EC:2.5.1.16;]	ko00480	Glutathione metabolism	http://www.kegg.jp/kegg-bin/show_pathway?ko00480+K00797
gi|827549620	K16365	SGTA	small glutamine-rich tetratricopeptide repeat-containing protein alpha
gi|827559778
gi|114052326
gi|827559780
gi|827538310
gi|525343846
gi|512926615	K12198	CHMP5, VPS60	charged multivesicular body protein 5	ko04144	Endocytosis	http://www.kegg.jp/kegg-bin/show_pathway?ko04144+K12198
gi|114051368	K07897	RAB7A	Ras-related protein Rab-7A	ko04144	Endocytosis	http://www.kegg.jp/kegg-bin/show_pathway?ko04144+K07897
gi|114051368	K07897	RAB7A	Ras-related protein Rab-7A	ko04145	Phagosome	http://www.kegg.jp/kegg-bin/show_pathway?ko04145+K07897
gi|114051368	K07897	RAB7A	Ras-related protein Rab-7A	ko05132	Salmonella infection	http://www.kegg.jp/kegg-bin/show_pathway?ko05132+K07897
gi|114051368	K07897	RAB7A	Ras-related protein Rab-7A	ko05146	Amoebiasis	http://www.kegg.jp/kegg-bin/show_pathway?ko05146+K07897
gi|114051368	K07897	RAB7A	Ras-related protein Rab-7A	ko05152	Tuberculosis	http://www.kegg.jp/kegg-bin/show_pathway?ko05152+K07897
gi|512923633
gi|112983018
gi|112982880
gi|112982832	K03263	EIF5A	translation initiation factor 5A
gi|153791847	K00940	ndk, NME	nucleoside-diphosphate kinase [EC:2.7.4.6;]	ko00230	Purine metabolism	http://www.kegg.jp/kegg-bin/show_pathway?ko00230+K00940
gi|153791847	K00940	ndk, NME	nucleoside-diphosphate kinase [EC:2.7.4.6;]	ko00240	Pyrimidine metabolism	http://www.kegg.jp/kegg-bin/show_pathway?ko00240+K00940
gi|60592747	K09565	PPIF	peptidyl-prolyl isomerase F (cyclophilin D) [EC:5.2.1.8;]	ko04020	Calcium signaling pathway	http://www.kegg.jp/kegg-bin/show_pathway?ko04020+K09565
gi|60592747	K09565	PPIF	peptidyl-prolyl isomerase F (cyclophilin D) [EC:5.2.1.8;]	ko04022	cGMP-PKG signaling pathway	http://www.kegg.jp/kegg-bin/show_pathway?ko04022+K09565
gi|60592747	K09565	PPIF	peptidyl-prolyl isomerase F (cyclophilin D) [EC:5.2.1.8;]	ko05012	Parkinson's disease	http://www.kegg.jp/kegg-bin/show_pathway?ko05012+K09565
gi|60592747	K09565	PPIF	peptidyl-prolyl isomerase F (cyclophilin D) [EC:5.2.1.8;]	ko05016	Huntington's disease	http://www.kegg.jp/kegg-bin/show_pathway?ko05016+K09565
gi|60592747	K09565	PPIF	peptidyl-prolyl isomerase F (cyclophilin D) [EC:5.2.1.8;]	ko05145	Toxoplasmosis	http://www.kegg.jp/kegg-bin/show_pathway?ko05145+K09565
gi|112983994	K01446	E3.5.1.28	N-acetylmuramoyl-L-alanine amidase [EC:3.5.1.28;]
gi|512899129	K01724	PCBD, phhB	4a-hydroxytetrahydrobiopterin dehydratase [EC:4.2.1.96;]
gi|827551076
gi|512897556	K10694	ZNRF1_2	E3 ubiquitin-protein ligase ZNRF1/2 [EC:2.3.2.27;]
gi|112982671	K02951	RP-S12e, RPS12	small subunit ribosomal protein S12e	ko03010	Ribosome	http://www.kegg.jp/kegg-bin/show_pathway?ko03010+K02951
gi|112983094
gi|112983052
gi|114051243	K09568	FKBP1	FK506-binding protein 1 [EC:5.2.1.8;]
gi|512916631
gi|112983974	K12160	SUMO, SMT3	small ubiquitin-related modifier	ko03013	RNA transport	http://www.kegg.jp/kegg-bin/show_pathway?ko03013+K12160
gi|112983556	K04079	htpG, HSP90A	molecular chaperone HtpG	ko04141	Protein processing in endoplasmic reticulum	http://www.kegg.jp/kegg-bin/show_pathway?ko04141+K04079
gi|112983556	K04079	htpG, HSP90A	molecular chaperone HtpG	ko04151	PI3K-Akt signaling pathway	http://www.kegg.jp/kegg-bin/show_pathway?ko04151+K04079
gi|112983556	K04079	htpG, HSP90A	molecular chaperone HtpG	ko04612	Antigen processing and presentation	http://www.kegg.jp/kegg-bin/show_pathway?ko04612+K04079
gi|112983556	K04079	htpG, HSP90A	molecular chaperone HtpG	ko04621	NOD-like receptor signaling pathway	http://www.kegg.jp/kegg-bin/show_pathway?ko04621+K04079
gi|112983556	K04079	htpG, HSP90A	molecular chaperone HtpG	ko04626	Plant-pathogen interaction	http://www.kegg.jp/kegg-bin/show_pathway?ko04626+K04079
gi|112983556	K04079	htpG, HSP90A	molecular chaperone HtpG	ko04914	Progesterone-mediated oocyte maturation	http://www.kegg.jp/kegg-bin/show_pathway?ko04914+K04079
gi|112983556	K04079	htpG, HSP90A	molecular chaperone HtpG	ko04915	Estrogen signaling pathway	http://www.kegg.jp/kegg-bin/show_pathway?ko04915+K04079
gi|112983556	K04079	htpG, HSP90A	molecular chaperone HtpG	ko05200	Pathways in cancer	http://www.kegg.jp/kegg-bin/show_pathway?ko05200+K04079
gi|112983556	K04079	htpG, HSP90A	molecular chaperone HtpG	ko05215	Prostate cancer	http://www.kegg.jp/kegg-bin/show_pathway?ko05215+K04079
gi|114052278	K02132	ATPeF1A, ATP5A1, ATP1	F-type H+-transporting ATPase subunit alpha	ko00190	Oxidative phosphorylation	http://www.kegg.jp/kegg-bin/show_pathway?ko00190+K02132
gi|114052278	K02132	ATPeF1A, ATP5A1, ATP1	F-type H+-transporting ATPase subunit alpha	ko05010	Alzheimer's disease	http://www.kegg.jp/kegg-bin/show_pathway?ko05010+K02132
gi|114052278	K02132	ATPeF1A, ATP5A1, ATP1	F-type H+-transporting ATPase subunit alpha	ko05012	Parkinson's disease	http://www.kegg.jp/kegg-bin/show_pathway?ko05012+K02132
gi|114052278	K02132	ATPeF1A, ATP5A1, ATP1	F-type H+-transporting ATPase subunit alpha	ko05016	Huntington's disease	http://www.kegg.jp/kegg-bin/show_pathway?ko05016+K02132
gi|827563139
gi|512922127	K00819	rocD, OAT	ornithine--oxo-acid transaminase [EC:2.6.1.13;]	ko00330	Arginine and proline metabolism	http://www.kegg.jp/kegg-bin/show_pathway?ko00330+K00819
gi|512891308	K01785	galM, GALM	aldose 1-epimerase [EC:5.1.3.3;]	ko00010	Glycolysis / Gluconeogenesis	http://www.kegg.jp/kegg-bin/show_pathway?ko00010+K01785
gi|512891308	K01785	galM, GALM	aldose 1-epimerase [EC:5.1.3.3;]	ko00052	Galactose metabolism	http://www.kegg.jp/kegg-bin/show_pathway?ko00052+K01785
gi|512908850	K00011	E1.1.1.21, AKR1	aldehyde reductase [EC:1.1.1.21;]	ko00040	Pentose and glucuronate interconversions	http://www.kegg.jp/kegg-bin/show_pathway?ko00040+K00011
gi|512908850	K00011	E1.1.1.21, AKR1	aldehyde reductase [EC:1.1.1.21;]	ko00051	Fructose and mannose metabolism	http://www.kegg.jp/kegg-bin/show_pathway?ko00051+K00011
gi|512908850	K00011	E1.1.1.21, AKR1	aldehyde reductase [EC:1.1.1.21;]	ko00052	Galactose metabolism	http://www.kegg.jp/kegg-bin/show_pathway?ko00052+K00011
gi|512908850	K00011	E1.1.1.21, AKR1	aldehyde reductase [EC:1.1.1.21;]	ko00561	Glycerolipid metabolism	http://www.kegg.jp/kegg-bin/show_pathway?ko00561+K00011
gi|112983908	K01363	CTSB	cathepsin B [EC:3.4.22.1;]	ko04142	Lysosome	http://www.kegg.jp/kegg-bin/show_pathway?ko04142+K01363
gi|112983908	K01363	CTSB	cathepsin B [EC:3.4.22.1;]	ko04210	Apoptosis	http://www.kegg.jp/kegg-bin/show_pathway?ko04210+K01363
gi|112983908	K01363	CTSB	cathepsin B [EC:3.4.22.1;]	ko04612	Antigen processing and presentation	http://www.kegg.jp/kegg-bin/show_pathway?ko04612+K01363
gi|112983908	K01363	CTSB	cathepsin B [EC:3.4.22.1;]	ko04924	Renin secretion	http://www.kegg.jp/kegg-bin/show_pathway?ko04924+K01363
gi|512901366	K00011	E1.1.1.21, AKR1	aldehyde reductase [EC:1.1.1.21;]	ko00040	Pentose and glucuronate interconversions	http://www.kegg.jp/kegg-bin/show_pathway?ko00040+K00011
gi|512901366	K00011	E1.1.1.21, AKR1	aldehyde reductase [EC:1.1.1.21;]	ko00051	Fructose and mannose metabolism	http://www.kegg.jp/kegg-bin/show_pathway?ko00051+K00011
gi|512901366	K00011	E1.1.1.21, AKR1	aldehyde reductase [EC:1.1.1.21;]	ko00052	Galactose metabolism	http://www.kegg.jp/kegg-bin/show_pathway?ko00052+K00011
gi|512901366	K00011	E1.1.1.21, AKR1	aldehyde reductase [EC:1.1.1.21;]	ko00561	Glycerolipid metabolism	http://www.kegg.jp/kegg-bin/show_pathway?ko00561+K00011
gi|114050901	K16197	YWHAB_Q_Z	14-3-3 protein beta/theta/zeta	ko04110	Cell cycle	http://www.kegg.jp/kegg-bin/show_pathway?ko04110+K16197
gi|114050901	K16197	YWHAB_Q_Z	14-3-3 protein beta/theta/zeta	ko04114	Oocyte meiosis	http://www.kegg.jp/kegg-bin/show_pathway?ko04114+K16197
gi|114050901	K16197	YWHAB_Q_Z	14-3-3 protein beta/theta/zeta	ko04151	PI3K-Akt signaling pathway	http://www.kegg.jp/kegg-bin/show_pathway?ko04151+K16197
gi|114050901	K16197	YWHAB_Q_Z	14-3-3 protein beta/theta/zeta	ko04212	Longevity regulating pathway - worm	http://www.kegg.jp/kegg-bin/show_pathway?ko04212+K16197
gi|114050901	K16197	YWHAB_Q_Z	14-3-3 protein beta/theta/zeta	ko04390	Hippo signaling pathway	http://www.kegg.jp/kegg-bin/show_pathway?ko04390+K16197
gi|114050901	K16197	YWHAB_Q_Z	14-3-3 protein beta/theta/zeta	ko04391	Hippo signaling pathway - fly	http://www.kegg.jp/kegg-bin/show_pathway?ko04391+K16197
gi|114050901	K16197	YWHAB_Q_Z	14-3-3 protein beta/theta/zeta	ko05161	Hepatitis B	http://www.kegg.jp/kegg-bin/show_pathway?ko05161+K16197
gi|114050901	K16197	YWHAB_Q_Z	14-3-3 protein beta/theta/zeta	ko05169	Epstein-Barr virus infection	http://www.kegg.jp/kegg-bin/show_pathway?ko05169+K16197
gi|114050901	K16197	YWHAB_Q_Z	14-3-3 protein beta/theta/zeta	ko05203	Viral carcinogenesis	http://www.kegg.jp/kegg-bin/show_pathway?ko05203+K16197
gi|114052088	K02150	ATPeV1E, ATP6E	V-type H+-transporting ATPase subunit E	ko00190	Oxidative phosphorylation	http://www.kegg.jp/kegg-bin/show_pathway?ko00190+K02150
gi|114052088	K02150	ATPeV1E, ATP6E	V-type H+-transporting ATPase subunit E	ko04145	Phagosome	http://www.kegg.jp/kegg-bin/show_pathway?ko04145+K02150
gi|114052088	K02150	ATPeV1E, ATP6E	V-type H+-transporting ATPase subunit E	ko04721	Synaptic vesicle cycle	http://www.kegg.jp/kegg-bin/show_pathway?ko04721+K02150
gi|114052088	K02150	ATPeV1E, ATP6E	V-type H+-transporting ATPase subunit E	ko04966	Collecting duct acid secretion	http://www.kegg.jp/kegg-bin/show_pathway?ko04966+K02150
gi|114052088	K02150	ATPeV1E, ATP6E	V-type H+-transporting ATPase subunit E	ko05110	Vibrio cholerae infection	http://www.kegg.jp/kegg-bin/show_pathway?ko05110+K02150
gi|114052088	K02150	ATPeV1E, ATP6E	V-type H+-transporting ATPase subunit E	ko05120	Epithelial cell signaling in Helicobacter pylori infection	http://www.kegg.jp/kegg-bin/show_pathway?ko05120+K02150
gi|114052088	K02150	ATPeV1E, ATP6E	V-type H+-transporting ATPase subunit E	ko05323	Rheumatoid arthritis	http://www.kegg.jp/kegg-bin/show_pathway?ko05323+K02150
gi|512933991
gi|68144076	K04565	SOD1	superoxide dismutase, Cu-Zn family [EC:1.15.1.1;]	ko04146	Peroxisome	http://www.kegg.jp/kegg-bin/show_pathway?ko04146+K04565
gi|68144076	K04565	SOD1	superoxide dismutase, Cu-Zn family [EC:1.15.1.1;]	ko04213	Longevity regulating pathway - multiple species	http://www.kegg.jp/kegg-bin/show_pathway?ko04213+K04565
gi|68144076	K04565	SOD1	superoxide dismutase, Cu-Zn family [EC:1.15.1.1;]	ko05014	Amyotrophic lateral sclerosis (ALS)	http://www.kegg.jp/kegg-bin/show_pathway?ko05014+K04565
gi|68144076	K04565	SOD1	superoxide dismutase, Cu-Zn family [EC:1.15.1.1;]	ko05016	Huntington's disease	http://www.kegg.jp/kegg-bin/show_pathway?ko05016+K04565
gi|68144076	K04565	SOD1	superoxide dismutase, Cu-Zn family [EC:1.15.1.1;]	ko05020	Prion diseases	http://www.kegg.jp/kegg-bin/show_pathway?ko05020+K04565
gi|151301100	K13443	NPC2	Niemann-Pick C2 protein	ko04142	Lysosome	http://www.kegg.jp/kegg-bin/show_pathway?ko04142+K13443
gi|112983054

## Sheet: map2query
Map ID	Map Name	Seqs	#Seqs	URL
ko00561	Glycerolipid metabolism	gi|512908850 gi|512901366	2	http://www.kegg.jp/kegg-bin/show_pathway?ko00561+K00011+K00011
ko04621	NOD-like receptor signaling pathway	gi|112983556	1	http://www.kegg.jp/kegg-bin/show_pathway?ko04621+K04079
ko05134	Legionellosis	gi|512896628	1	http://www.kegg.jp/kegg-bin/show_pathway?ko05134+K04077
ko04212	Longevity regulating pathway - worm	gi|512896628 gi|114050901	2	http://www.kegg.jp/kegg-bin/show_pathway?ko04212+K04077+K16197
ko04142	Lysosome	gi|112983908 gi|151301100	2	http://www.kegg.jp/kegg-bin/show_pathway?ko04142+K01363+K13443
ko00040	Pentose and glucuronate interconversions	gi|512908850 gi|512901366	2	http://www.kegg.jp/kegg-bin/show_pathway?ko00040+K00011+K00011
ko05169	Epstein-Barr virus infection	gi|114050901	1	http://www.kegg.jp/kegg-bin/show_pathway?ko05169+K16197
ko00010	Glycolysis / Gluconeogenesis	gi|512891308	1	http://www.kegg.jp/kegg-bin/show_pathway?ko00010+K01785
ko05323	Rheumatoid arthritis	gi|114052088	1	http://www.kegg.jp/kegg-bin/show_pathway?ko05323+K02150
ko05120	Epithelial cell signaling in Helicobacter pylori infection	gi|114052088	1	http://www.kegg.jp/kegg-bin/show_pathway?ko05120+K02150
ko05110	Vibrio cholerae infection	gi|114052088	1	http://www.kegg.jp/kegg-bin/show_pathway?ko05110+K02150
ko04390	Hippo signaling pathway	gi|114050901	1	http://www.kegg.jp/kegg-bin/show_pathway?ko04390+K16197
ko05215	Prostate cancer	gi|112983556	1	http://www.kegg.jp/kegg-bin/show_pathway?ko05215+K04079
ko03013	RNA transport	gi|112983974	1	http://www.kegg.jp/kegg-bin/show_pathway?ko03013+K12160
ko04114	Oocyte meiosis	gi|114050901	1	http://www.kegg.jp/kegg-bin/show_pathway?ko04114+K16197
ko00051	Fructose and mannose metabolism	gi|512908850 gi|512901366	2	http://www.kegg.jp/kegg-bin/show_pathway?ko00051+K00011+K00011
ko05161	Hepatitis B	gi|114050901	1	http://www.kegg.jp/kegg-bin/show_pathway?ko05161+K16197
ko04391	Hippo signaling pathway - fly	gi|114050901	1	http://www.kegg.jp/kegg-bin/show_pathway?ko04391+K16197
ko05132	Salmonella infection	gi|114051368	1	http://www.kegg.jp/kegg-bin/show_pathway?ko05132+K07897
ko00410	beta-Alanine metabolism	gi|512899761	1	http://www.kegg.jp/kegg-bin/show_pathway?ko00410+K00797
ko05012	Parkinson's disease	gi|60592747 gi|114052278	2	http://www.kegg.jp/kegg-bin/show_pathway?ko05012+K09565+K02132
ko04915	Estrogen signaling pathway	gi|112983556	1	http://www.kegg.jp/kegg-bin/show_pathway?ko04915+K04079
ko04940	Type I diabetes mellitus	gi|512896628	1	http://www.kegg.jp/kegg-bin/show_pathway?ko04940+K04077
ko05203	Viral carcinogenesis	gi|114050901	1	http://www.kegg.jp/kegg-bin/show_pathway?ko05203+K16197
ko05146	Amoebiasis	gi|253809709 gi|114051368	2	http://www.kegg.jp/kegg-bin/show_pathway?ko05146+K13963+K07897
ko03010	Ribosome	gi|112982671	1	http://www.kegg.jp/kegg-bin/show_pathway?ko03010+K02951
ko05014	Amyotrophic lateral sclerosis (ALS)	gi|68144076	1	http://www.kegg.jp/kegg-bin/show_pathway?ko05014+K04565
ko05145	Toxoplasmosis	gi|60592747	1	http://www.kegg.jp/kegg-bin/show_pathway?ko05145+K09565
ko00190	Oxidative phosphorylation	gi|114052278 gi|114052088	2	http://www.kegg.jp/kegg-bin/show_pathway?ko00190+K02132+K02150
ko05152	Tuberculosis	gi|512896628 gi|114051368	2	http://www.kegg.jp/kegg-bin/show_pathway?ko05152+K04077+K07897
ko04914	Progesterone-mediated oocyte maturation	gi|112983556	1	http://www.kegg.jp/kegg-bin/show_pathway?ko04914+K04079
ko04924	Renin secretion	gi|112983908	1	http://www.kegg.jp/kegg-bin/show_pathway?ko04924+K01363
ko04022	cGMP-PKG signaling pathway	gi|60592747	1	http://www.kegg.jp/kegg-bin/show_pathway?ko04022+K09565
ko00240	Pyrimidine metabolism	gi|153791847	1	http://www.kegg.jp/kegg-bin/show_pathway?ko00240+K00940
ko00052	Galactose metabolism	gi|512891308 gi|512908850 gi|512901366	3	http://www.kegg.jp/kegg-bin/show_pathway?ko00052+K01785+K00011+K00011
ko04612	Antigen processing and presentation	gi|112983556 gi|112983908	2	http://www.kegg.jp/kegg-bin/show_pathway?ko04612+K04079+K01363
ko04210	Apoptosis	gi|112983908	1	http://www.kegg.jp/kegg-bin/show_pathway?ko04210+K01363
ko04145	Phagosome	gi|114051368 gi|114052088	2	http://www.kegg.jp/kegg-bin/show_pathway?ko04145+K07897+K02150
ko04966	Collecting duct acid secretion	gi|114052088	1	http://www.kegg.jp/kegg-bin/show_pathway?ko04966+K02150
ko04144	Endocytosis	gi|512926615 gi|114051368	2	http://www.kegg.jp/kegg-bin/show_pathway?ko04144+K12198+K07897
ko05200	Pathways in cancer	gi|112983556	1	http://www.kegg.jp/kegg-bin/show_pathway?ko05200+K04079
ko03018	RNA degradation	gi|512896628	1	http://www.kegg.jp/kegg-bin/show_pathway?ko03018+K04077
ko04020	Calcium signaling pathway	gi|60592747	1	http://www.kegg.jp/kegg-bin/show_pathway?ko04020+K09565
ko04151	PI3K-Akt signaling pathway	gi|112983556 gi|114050901	2	http://www.kegg.jp/kegg-bin/show_pathway?ko04151+K04079+K16197
ko00230	Purine metabolism	gi|153791847	1	http://www.kegg.jp/kegg-bin/show_pathway?ko00230+K00940
ko04626	Plant-pathogen interaction	gi|112983556	1	http://www.kegg.jp/kegg-bin/show_pathway?ko04626+K04079
ko04141	Protein processing in endoplasmic reticulum	gi|112983556	1	http://www.kegg.jp/kegg-bin/show_pathway?ko04141+K04079
ko00330	Arginine and proline metabolism	gi|512899761 gi|512922127	2	http://www.kegg.jp/kegg-bin/show_pathway?ko00330+K00797+K00819
ko04721	Synaptic vesicle cycle	gi|114052088	1	http://www.kegg.jp/kegg-bin/show_pathway?ko04721+K02150
ko05020	Prion diseases	gi|68144076	1	http://www.kegg.jp/kegg-bin/show_pathway?ko05020+K04565
ko04213	Longevity regulating pathway - multiple species	gi|68144076	1	http://www.kegg.jp/kegg-bin/show_pathway?ko04213+K04565
ko00270	Cysteine and methionine metabolism	gi|512899761	1	http://www.kegg.jp/kegg-bin/show_pathway?ko00270+K00797
ko05010	Alzheimer's disease	gi|114052278	1	http://www.kegg.jp/kegg-bin/show_pathway?ko05010+K02132
ko04110	Cell cycle	gi|114050901	1	http://www.kegg.jp/kegg-bin/show_pathway?ko04110+K16197
ko05016	Huntington's disease	gi|60592747 gi|114052278 gi|68144076	3	http://www.kegg.jp/kegg-bin/show_pathway?ko05016+K09565+K02132+K04565
ko00480	Glutathione metabolism	gi|512899761	1	http://www.kegg.jp/kegg-bin/show_pathway?ko00480+K00797
ko04146	Peroxisome	gi|68144076	1	http://www.kegg.jp/kegg-bin/show_pathway?ko04146+K04565

## Sheet: TopMapStat
Map ID	Map Name	Seqs	#Seqs	URL
ko00052	Galactose metabolism	gi|512891308 gi|512908850 gi|512901366	3	http://www.kegg.jp/kegg-bin/show_pathway?ko00052+K01785+K00011+K00011
ko05016	Huntington's disease	gi|60592747 gi|114052278 gi|68144076	3	http://www.kegg.jp/kegg-bin/show_pathway?ko05016+K09565+K02132+K04565
ko00561	Glycerolipid metabolism	gi|512908850 gi|512901366	2	http://www.kegg.jp/kegg-bin/show_pathway?ko00561+K00011+K00011
ko04212	Longevity regulating pathway - worm	gi|512896628 gi|114050901	2	http://www.kegg.jp/kegg-bin/show_pathway?ko04212+K04077+K16197
ko04142	Lysosome	gi|112983908 gi|151301100	2	http://www.kegg.jp/kegg-bin/show_pathway?ko04142+K01363+K13443
ko00040	Pentose and glucuronate interconversions	gi|512908850 gi|512901366	2	http://www.kegg.jp/kegg-bin/show_pathway?ko00040+K00011+K00011
ko00051	Fructose and mannose metabolism	gi|512908850 gi|512901366	2	http://www.kegg.jp/kegg-bin/show_pathway?ko00051+K00011+K00011
ko05012	Parkinson's disease	gi|60592747 gi|114052278	2	http://www.kegg.jp/kegg-bin/show_pathway?ko05012+K09565+K02132
ko05146	Amoebiasis	gi|253809709 gi|114051368	2	http://www.kegg.jp/kegg-bin/show_pathway?ko05146+K13963+K07897
ko00190	Oxidative phosphorylation	gi|114052278 gi|114052088	2	http://www.kegg.jp/kegg-bin/show_pathway?ko00190+K02132+K02150
ko05152	Tuberculosis	gi|512896628 gi|114051368	2	http://www.kegg.jp/kegg-bin/show_pathway?ko05152+K04077+K07897
ko04612	Antigen processing and presentation	gi|112983556 gi|112983908	2	http://www.kegg.jp/kegg-bin/show_pathway?ko04612+K04079+K01363
ko04145	Phagosome	gi|114051368 gi|114052088	2	http://www.kegg.jp/kegg-bin/show_pathway?ko04145+K07897+K02150
ko04144	Endocytosis	gi|512926615 gi|114051368	2	http://www.kegg.jp/kegg-bin/show_pathway?ko04144+K12198+K07897
ko04151	PI3K-Akt signaling pathway	gi|112983556 gi|114050901	2	http://www.kegg.jp/kegg-bin/show_pathway?ko04151+K04079+K16197
ko00330	Arginine and proline metabolism	gi|512899761 gi|512922127	2	http://www.kegg.jp/kegg-bin/show_pathway?ko00330+K00797+K00819
ko04621	NOD-like receptor signaling pathway	gi|112983556	1	http://www.kegg.jp/kegg-bin/show_pathway?ko04621+K04079
ko05134	Legionellosis	gi|512896628	1	http://www.kegg.jp/kegg-bin/show_pathway?ko05134+K04077
ko05169	Epstein-Barr virus infection	gi|114050901	1	http://www.kegg.jp/kegg-bin/show_pathway?ko05169+K16197
ko00010	Glycolysis / Gluconeogenesis	gi|512891308	1	http://www.kegg.jp/kegg-bin/show_pathway?ko00010+K01785
ko05323	Rheumatoid arthritis	gi|114052088	1	http://www.kegg.jp/kegg-bin/show_pathway?ko05323+K02150
ko05120	Epithelial cell signaling in Helicobacter pylori infection	gi|114052088	1	http://www.kegg.jp/kegg-bin/show_pathway?ko05120+K02150
ko05110	Vibrio cholerae infection	gi|114052088	1	http://www.kegg.jp/kegg-bin/show_pathway?ko05110+K02150
ko04390	Hippo signaling pathway	gi|114050901	1	http://www.kegg.jp/kegg-bin/show_pathway?ko04390+K16197
ko05215	Prostate cancer	gi|112983556	1	http://www.kegg.jp/kegg-bin/show_pathway?ko05215+K04079
ko03013	RNA transport	gi|112983974	1	http://www.kegg.jp/kegg-bin/show_pathway?ko03013+K12160
ko04114	Oocyte meiosis	gi|114050901	1	http://www.kegg.jp/kegg-bin/show_pathway?ko04114+K16197
ko05161	Hepatitis B	gi|114050901	1	http://www.kegg.jp/kegg-bin/show_pathway?ko05161+K16197
ko04391	Hippo signaling pathway - fly	gi|114050901	1	http://www.kegg.jp/kegg-bin/show_pathway?ko04391+K16197
ko05132	Salmonella infection	gi|114051368	1	http://www.kegg.jp/kegg-bin/show_pathway?ko05132+K07897
ko00410	beta-Alanine metabolism	gi|512899761	1	http://www.kegg.jp/kegg-bin/show_pathway?ko00410+K00797
ko04915	Estrogen signaling pathway	gi|112983556	1	http://www.kegg.jp/kegg-bin/show_pathway?ko04915+K04079
ko04940	Type I diabetes mellitus	gi|512896628	1	http://www.kegg.jp/kegg-bin/show_pathway?ko04940+K04077
ko05203	Viral carcinogenesis	gi|114050901	1	http://www.kegg.jp/kegg-bin/show_pathway?ko05203+K16197
ko03010	Ribosome	gi|112982671	1	http://www.kegg.jp/kegg-bin/show_pathway?ko03010+K02951
ko05014	Amyotrophic lateral sclerosis (ALS)	gi|68144076	1	http://www.kegg.jp/kegg-bin/show_pathway?ko05014+K04565
ko05145	Toxoplasmosis	gi|60592747	1	http://www.kegg.jp/kegg-bin/show_pathway?ko05145+K09565
ko04914	Progesterone-mediated oocyte maturation	gi|112983556	1	http://www.kegg.jp/kegg-bin/show_pathway?ko04914+K04079
ko04924	Renin secretion	gi|112983908	1	http://www.kegg.jp/kegg-bin/show_pathway?ko04924+K01363
ko04022	cGMP-PKG signaling pathway	gi|60592747	1	http://www.kegg.jp/kegg-bin/show_pathway?ko04022+K09565
ko00240	Pyrimidine metabolism	gi|153791847	1	http://www.kegg.jp/kegg-bin/show_pathway?ko00240+K00940
ko04210	Apoptosis	gi|112983908	1	http://www.kegg.jp/kegg-bin/show_pathway?ko04210+K01363
ko04966	Collecting duct acid secretion	gi|114052088	1	http://www.kegg.jp/kegg-bin/show_pathway?ko04966+K02150
ko05200	Pathways in cancer	gi|112983556	1	http://www.kegg.jp/kegg-bin/show_pathway?ko05200+K04079
ko03018	RNA degradation	gi|512896628	1	http://www.kegg.jp/kegg-bin/show_pathway?ko03018+K04077
ko04020	Calcium signaling pathway	gi|60592747	1	http://www.kegg.jp/kegg-bin/show_pathway?ko04020+K09565
ko00230	Purine metabolism	gi|153791847	1	http://www.kegg.jp/kegg-bin/show_pathway?ko00230+K00940
ko04626	Plant-pathogen interaction	gi|112983556	1	http://www.kegg.jp/kegg-bin/show_pathway?ko04626+K04079
ko04141	Protein processing in endoplasmic reticulum	gi|112983556	1	http://www.kegg.jp/kegg-bin/show_pathway?ko04141+K04079
ko04721	Synaptic vesicle cycle	gi|114052088	1	http://www.kegg.jp/kegg-bin/show_pathway?ko04721+K02150
ko05020	Prion diseases	gi|68144076	1	http://www.kegg.jp/kegg-bin/show_pathway?ko05020+K04565
ko04213	Longevity regulating pathway - multiple species	gi|68144076	1	http://www.kegg.jp/kegg-bin/show_pathway?ko04213+K04565
ko00270	Cysteine and methionine metabolism	gi|512899761	1	http://www.kegg.jp/kegg-bin/show_pathway?ko00270+K00797
ko05010	Alzheimer's disease	gi|114052278	1	http://www.kegg.jp/kegg-bin/show_pathway?ko05010+K02132
ko04110	Cell cycle	gi|114050901	1	http://www.kegg.jp/kegg-bin/show_pathway?ko04110+K16197
ko00480	Glutathione metabolism	gi|512899761	1	http://www.kegg.jp/kegg-bin/show_pathway?ko00480+K00797
ko04146	Peroxisome	gi|68144076	1	http://www.kegg.jp/kegg-bin/show_pathway?ko04146+K04565
