# Supplementary material for: Comparative Proteomic Analysis Reveals Immune Competence in Hemolymph of Bombyx mori Pupa Parasitized by Silkworm Maggot Exorista sorbillans
Source: Insects. 2019 Nov 18;10(11):413. doi: 10.3390/insects10110413 (PMC6920964; doi:10.3390/insects10110413)
Supplement: Supplementary file 1 [file insects-10-00413-s001.zip › Supplementary/Supplementary Table S4 Primers of genes for qPCR.xls]

## Sheet: Sheet1
Genes	Sequences(5ʹ-3ʹ)
PGRP-S1q-s	TCGTCATCGTCCAGCACACA
PGRP-S1q-a	ACCTTGCCGTTACCTCCCAC
CTL10q-s	CTCAACTATTTCCTGTCCTATC
CTL10q-a	AATCTGCCTTCTCCTTCGTC
PPO2q-s	TTCCAGAGGCTTACTTCCC
PPO2q-a	GTTTCTTCTCCAGCGTTCC
ESR16q-s	GTTTCTTCTCCAGCGTTCC
ESR16q-a	CTTCAAGGATTGCGGGTC
14-3-3zq-s	GGATTCACAGAAAGCATACCAAG
14-3-3zq-a	AGCGTCAAGTTATCTCGCAGCA
RPL3q-s	CGGTGTTGTTGGATACATTGAG
RPL3q-a	GCTCATCCTGCCATTTCTTACT
